# Supplementary material for: 4,4′-[Thio­phene-2,5-diylbis(ethyne-2,1-di­yl)]dibenzonitrile
Source: Acta Crystallogr Sect E Struct Rep Online. 2008 Mar 29;64(Pt 4):o765–6. doi: 10.1107/S1600536808008106 (PMC2961030; doi:10.1107/S1600536808008106)
Supplement: Supplementary file 1 [file e-64-0o765-sup1.cif]

##############################################################################
###                                                                        ###
###        Electronic paper (Acta Crystallographica Section E)             ###
###                                                                        ###
##############################################################################
#                                                                            #
# This CIF contains the data in a paper accepted for publication in Acta     #
# Crystallographica Section E. It conforms to the requirements of Notes      #
# for Authors for Section E, and has been peer reviewed under the auspices   #
# of the IUCr Commission on Journals.                                        #
#                                                                            #
# Full details of the Crystallographic Information File format               #
# are given in the paper "The Crystallographic Information File (CIF):       #
# a New Standard Archive File for Crystallography" by S. R. Hall, F. H.      #
# Allen and I. D. Brown [Acta Cryst. (1991), A47, 655-685].                  #
#                                                                            #
# The current version of the core CIF dictionary is obtainable from          #
# ftp://ftp.iucr.org/pub/cif_core.dic. The current version number is 2.4.    #
#                                                                            #
# Software is freely available for graphical display of the structure(s) in  #
# this CIF.  For information consult the CIF home page http://www.iucr.org/  #
# cif/home.html                                                              #
#                                                                            #
# This file may be used for bona fide research purposes within the           #
# scientific community so long as proper attribution is given to the journal # 
# article from which it was obtained.                                        #
#                                                                            #
##############################################################################
                                             
data_global
_audit_creation_method     'WinGX routine CIF_UPDATE'
_audit_conform_dict_name     cif_core.dic
_audit_conform_dict_version     2.3
_journal_date_recd_electronic     2008-03-05
_journal_date_accepted     2008-03-25
_journal_name_full     'Acta Crystallographica, Section E'
_journal_year     2008
_journal_volume     64
_journal_issue      4
_journal_page_first     o765
_journal_page_last     o766
_journal_paper_category     QO
_journal_coeditor_code     CF2187
_publ_contact_author_name     'Kari Rissanen'
_publ_contact_author_address
;
Nanoscience Center, Department of Chemistry, University of Jyvaskyla, P. O. Box
35, 40014 Jyvaskyla, Finland
;
_publ_contact_author_email     Kari.Rissanen@jyu.fi
_publ_contact_author_fax     '358-14-2602651'
_publ_contact_author_phone     '358-14-2602672'
_publ_section_title
;
4,4'-[Thiophene-2,5-diylbis(ethyne-2,1-diyl)]dibenzonitrile
;
_publ_section_title_footnote     .
loop_
    _publ_author_name
    _publ_author_footnote
    _publ_author_address
    'Figueira, Jo\~ao' .
;
Centro de Qu\'imica da Madeira, LQCMM/MMRG,
Departamento de Qu\'imica da Universidade da Madeira,
9000-390 Funchal, Portugal
;
    'Vertlib, Viatslav' .
;
Centro de Qu\'imica da Madeira, LQCMM/MMRG,
Departamento de Qu\'imica da Universidade da Madeira,
9000-390 Funchal, Portugal
;
    'Rodrigues, Jo\~ao' .
;
Centro de Qu\'imica da Madeira, LQCMM/MMRG,
Departamento de Qu\'imica da Universidade da Madeira,
9000-390 Funchal, Portugal
;
    'N\"attinen, Kalle' .
;
VTT
Sinitaival 6, PO Box 1300
FI-33101 Tampere, Finland
;
    'Rissanen, Kari' .
;
Nanoscience Center, Department of Chemistry, University of Jyvaskyla,
PO Box 35, 40014 Jyvaskyla, Finland
;
data_I
_audit_creation_method     'WinGX routine CIF_UPDATE'
_chemical_name_systematic
;
4,4'-[Thiophene-2,5-diylbis(ethyne-2,1-diyl)]dibenzonitrile
;
_chemical_formula_moiety     'C22 H10 N2 S'
_chemical_formula_sum     'C22 H10 N2 S'
_chemical_formula_iupac     'C22 H10 N2 S'
_chemical_formula_weight     334.38
_symmetry_cell_setting     monoclinic
_symmetry_space_group_name_H-M     'P 21/n'
_symmetry_space_group_name_Hall     '-P 2yn'
loop_
    _symmetry_equiv_pos_as_xyz
    'x, y, z'
    '-x+1/2, y+1/2, -z+1/2'
    '-x, -y, -z'
    'x-1/2, -y-1/2, z-1/2'
_cell_length_a     5.4557(11)
_cell_length_b     19.467(4)
_cell_length_c     15.592(3)
_cell_angle_alpha     90
_cell_angle_beta     91.89(3)
_cell_angle_gamma     90
_cell_volume     1655.1(6)
_cell_formula_units_Z     4
_cell_measurement_reflns_used     5465
_cell_measurement_theta_min     1.00
_cell_measurement_theta_max     25.03
_cell_measurement_temperature     173(2)
_exptl_crystal_description     block
_exptl_crystal_colour     colourless
_exptl_crystal_size_max     0.3
_exptl_crystal_size_mid     0.2
_exptl_crystal_size_min     0.2
_exptl_crystal_density_diffrn     1.342
_exptl_crystal_density_method     'not measured'
_exptl_crystal_F_000     688
_exptl_absorpt_coefficient_mu     0.201
_exptl_absorpt_correction_type     none
_diffrn_radiation_type     MoK\a
_diffrn_radiation_wavelength     0.71073
_diffrn_measurement_device_type     'Nonius KappaCCD'
_diffrn_measurement_method     '\w  and \f scans'
_diffrn_reflns_number     19547
_diffrn_reflns_av_R_equivalents     0.1025
_diffrn_reflns_theta_min     3.35
_diffrn_reflns_theta_max     24.98
_diffrn_reflns_theta_full     24.98
_diffrn_measured_fraction_theta_max     0.997
_diffrn_measured_fraction_theta_full     0.997
_diffrn_reflns_limit_h_min     -6
_diffrn_reflns_limit_h_max     6
_diffrn_reflns_limit_k_min     -23
_diffrn_reflns_limit_k_max     23
_diffrn_reflns_limit_l_min     -18
_diffrn_reflns_limit_l_max     18
_reflns_number_total     2906
_reflns_number_gt     1762
_reflns_threshold_expression     >2sigma(I)
_refine_ls_structure_factor_coef     Fsqd
_refine_ls_matrix_type     full
_refine_ls_R_factor_gt     0.0483
_refine_ls_wR_factor_ref     0.1066
_refine_ls_goodness_of_fit_ref     1.007
_refine_ls_restrained_S_all     1.007
_refine_ls_number_reflns     2906
_refine_ls_number_parameters     226
_refine_ls_number_restraints     0
_refine_ls_hydrogen_treatment     constr
_refine_ls_weighting_scheme     calc
_refine_ls_weighting_details
         'calc w=1/[\s^2^(Fo^2^)+(0.0448P)^2^+0.1608P] where P=(Fo^2^+2Fc^2^)/3'
_refine_ls_shift/su_max     0.001
_refine_diff_density_max     0.176
_refine_diff_density_min     -0.227
_refine_ls_extinction_method     none
loop_
    _atom_type_symbol
    _atom_type_description
    _atom_type_scat_dispersion_real
    _atom_type_scat_dispersion_imag
    _atom_type_scat_source
    C C 0.0033 0.0016 'International Tables Vol C Tables 4.2.6.8 and 6.1.1.4'
    H H 0 0 'International Tables Vol C Tables 4.2.6.8 and 6.1.1.4'
    N N 0.0061 0.0033 'International Tables Vol C Tables 4.2.6.8 and 6.1.1.4'
    S S 0.1246 0.1234 'International Tables Vol C Tables 4.2.6.8 and 6.1.1.4'
_computing_data_collection     'COLLECT (Hooft, 1998)'
_computing_cell_refinement     'HKL SCALEPACK (Otwinowski & Minor, 1997)'
_computing_data_reduction
                            'HKL DENZO and SCALEPACK (Otwinowski & Minor, 1997)'
_computing_structure_solution     'SHELXS97 (Sheldrick, 2008)'
_computing_structure_refinement     'SHELXL97 (Sheldrick, 2008)'
_computing_molecular_graphics
'ORTEP-3 for Windows (Farrugia, 1997) and Mercury (Macrae <i>et al.</i>,  2006)'
_computing_publication_material     'WinGX (Farrugia, 1999)'
loop_
    _atom_site_type_symbol
    _atom_site_label
    _atom_site_fract_x
    _atom_site_fract_y
    _atom_site_fract_z
    _atom_site_U_iso_or_equiv
    _atom_site_adp_type
    _atom_site_calc_flag
    _atom_site_refinement_flags
    _atom_site_occupancy
    _atom_site_disorder_assembly
    _atom_site_disorder_group
    C C2 -1.0858(5) 1.19052(14) 0.88637(18) 0.0381(7) Uani d . 1 . .
    C C3 -0.9079(4) 1.13708(12) 0.87250(18) 0.0321(7) Uani d . 1 . .
    C C4 -0.7199(4) 1.12636(12) 0.93351(18) 0.0350(7) Uani d . 1 . .
    H H4 -0.7062 1.1548 0.9829 0.042 Uiso calc R 1 . .
    C C5 -0.5532(4) 1.07398(13) 0.92173(17) 0.0338(7) Uani d . 1 . .
    H H5 -0.426 1.066 0.9636 0.041 Uiso calc R 1 . .
    C C6 -0.5711(4) 1.03261(12) 0.84841(17) 0.0300(6) Uani d . 1 . .
    C C7 -0.7592(4) 1.04450(12) 0.78771(17) 0.0341(7) Uani d . 1 . .
    H H7 -0.7716 1.0167 0.7376 0.041 Uiso calc R 1 . .
    C C8 -0.9275(4) 1.09612(13) 0.79951(18) 0.0371(7) Uani d . 1 . .
    H H8 -1.0561 1.1037 0.758 0.044 Uiso calc R 1 . .
    C C9 -0.3976(4) 0.97811(13) 0.83651(16) 0.0328(7) Uani d . 1 . .
    C C10 -0.2514(4) 0.93344(12) 0.82613(17) 0.0318(6) Uani d . 1 . .
    C C11 -0.0771(4) 0.88054(12) 0.81401(17) 0.0302(6) Uani d . 1 . .
    C C13 0.2619(4) 0.79650(12) 0.83234(17) 0.0313(6) Uani d . 1 . .
    C C14 0.1422(4) 0.79222(13) 0.75409(17) 0.0395(7) Uani d . 1 . .
    H H14 0.1851 0.7604 0.711 0.047 Uiso calc R 1 . .
    C C15 -0.0503(5) 0.83959(13) 0.74389(18) 0.0388(7) Uani d . 1 . .
    H H15 -0.1517 0.8428 0.6933 0.047 Uiso calc R 1 . .
    C C16 0.4557(5) 0.75490(13) 0.86692(17) 0.0342(7) Uani d . 1 . .
    C C17 0.6095(4) 0.71891(13) 0.89930(17) 0.0329(7) Uani d . 1 . .
    C C18 0.7787(4) 0.67373(12) 0.94359(17) 0.0303(6) Uani d . 1 . .
    C C19 0.9777(4) 0.64472(12) 0.90311(17) 0.0332(7) Uani d . 1 . .
    H H19 1.0049 0.6553 0.8447 0.04 Uiso calc R 1 . .
    C C20 1.1351(4) 0.60097(13) 0.94690(17) 0.0339(7) Uani d . 1 . .
    H H20 1.2717 0.5819 0.919 0.041 Uiso calc R 1 . .
    C C21 1.0941(4) 0.58472(12) 1.03170(18) 0.0298(6) Uani d . 1 . .
    C C22 0.8960(4) 0.61295(13) 1.07333(18) 0.0346(7) Uani d . 1 . .
    H H22 0.8682 0.6016 1.1315 0.041 Uiso calc R 1 . .
    C C23 0.7403(4) 0.65760(12) 1.02936(18) 0.0352(7) Uani d . 1 . .
    H H23 0.606 0.6775 1.0577 0.042 Uiso calc R 1 . .
    C C24 1.2582(5) 0.53837(13) 1.07783(17) 0.0330(7) Uani d . 1 . .
    N N1 -1.2285(4) 1.23260(12) 0.89832(16) 0.0495(7) Uani d . 1 . .
    N N25 1.3868(4) 0.50197(11) 1.11512(15) 0.0434(6) Uani d . 1 . .
    S S12 0.13508(11) 0.85961(3) 0.89414(5) 0.0369(2) Uani d . 1 . .
loop_
    _atom_site_aniso_label
    _atom_site_aniso_U_11
    _atom_site_aniso_U_22
    _atom_site_aniso_U_33
    _atom_site_aniso_U_12
    _atom_site_aniso_U_13
    _atom_site_aniso_U_23
    C2 0.0375(16) 0.0321(17) 0.045(2) -0.0017(13) 0.0037(14) 0.0089(14)
    C3 0.0283(14) 0.0245(14) 0.0436(19) 0.0030(12) 0.0046(13) 0.0035(14)
    C4 0.0353(15) 0.0327(16) 0.0373(18) 0.0024(12) 0.0045(13) -0.0046(13)
    C5 0.0295(14) 0.0381(16) 0.0332(18) -0.0002(12) -0.0059(13) -0.0021(14)
    C6 0.0286(14) 0.0263(15) 0.0352(18) -0.0019(12) 0.0043(12) 0.0030(13)
    C7 0.0371(15) 0.0335(16) 0.0315(18) 0.0001(13) -0.0008(13) -0.0010(13)
    C8 0.0328(15) 0.0383(17) 0.040(2) 0.0002(13) -0.0031(13) 0.0054(15)
    C9 0.0314(15) 0.0358(16) 0.0313(18) -0.0013(13) 0.0019(12) 0.0007(13)
    C10 0.0332(15) 0.0312(16) 0.0310(17) -0.0008(13) 0.0029(12) -0.0005(13)
    C11 0.0296(14) 0.0265(14) 0.0347(18) 0.0017(11) 0.0027(12) 0.0045(13)
    C13 0.0303(14) 0.0275(15) 0.0363(18) 0.0030(12) 0.0043(12) 0.0054(13)
    C14 0.0504(17) 0.0369(17) 0.0312(19) 0.0158(14) 0.0024(14) 0.0009(14)
    C15 0.0492(17) 0.0386(17) 0.0285(18) 0.0105(14) -0.0014(13) 0.0016(14)
    C16 0.0343(15) 0.0315(16) 0.0369(18) -0.0015(13) 0.0047(13) -0.0001(14)
    C17 0.0315(15) 0.0305(15) 0.0367(18) -0.0017(13) 0.0018(13) -0.0007(13)
    C18 0.0304(15) 0.0245(14) 0.0360(18) -0.0026(12) -0.0010(13) -0.0010(13)
    C19 0.0339(15) 0.0325(16) 0.0333(17) -0.0018(13) 0.0036(13) 0.0032(13)
    C20 0.0301(15) 0.0325(16) 0.039(2) 0.0028(12) 0.0033(13) -0.0019(14)
    C21 0.0272(14) 0.0254(15) 0.0366(19) -0.0016(11) -0.0047(12) 0.0008(13)
    C22 0.0340(15) 0.0388(16) 0.0308(17) 0.0011(13) -0.0001(13) -0.0001(13)
    C23 0.0291(14) 0.0361(17) 0.0405(19) 0.0032(12) 0.0014(13) -0.0037(14)
    C24 0.0324(15) 0.0314(16) 0.0350(18) 0.0016(13) -0.0026(13) -0.0064(14)
    N1 0.0471(15) 0.0394(15) 0.0626(19) 0.0092(12) 0.0082(13) 0.0070(13)
    N25 0.0435(14) 0.0459(15) 0.0405(16) 0.0087(12) -0.0057(12) -0.0037(12)
    S12 0.0353(4) 0.0392(4) 0.0360(5) 0.0052(3) -0.0028(3) -0.0052(3)
_geom_special_details
;
All e.s.d.'s (except the e.s.d. in the dihedral angle between two l.s. planes)
are estimated using the full covariance matrix. The cell e.s.d.'s are taken
into account individually in the estimation of e.s.d.'s in distances, angles
and torsion angles; correlations between e.s.d.'s in cell parameters are only
used when they are defined by crystal symmetry. An approximate (isotropic)
treatment of cell e.s.d.'s is used for estimating e.s.d.'s involving l.s.
planes.
;
loop_
    _geom_bond_atom_site_label_1
    _geom_bond_atom_site_label_2
    _geom_bond_site_symmetry_2
    _geom_bond_distance
    _geom_bond_publ_flag
    C2 N1 . 1.149(3) ?
    C2 C3 . 1.444(4) ?
    C3 C8 . 1.391(4) ?
    C3 C4 . 1.392(4) ?
    C4 C5 . 1.383(3) ?
    C4 H4 . 0.95 ?
    C5 C6 . 1.399(3) ?
    C5 H5 . 0.95 ?
    C6 C7 . 1.392(3) ?
    C6 C9 . 1.438(3) ?
    C7 C8 . 1.378(3) ?
    C7 H7 . 0.95 ?
    C8 H8 . 0.95 ?
    C9 C10 . 1.195(3) ?
    C10 C11 . 1.418(3) ?
    C11 C15 . 1.365(3) ?
    C11 S12 . 1.724(3) ?
    C13 C14 . 1.367(3) ?
    C13 C16 . 1.424(4) ?
    C13 S12 . 1.721(3) ?
    C14 C15 . 1.403(3) ?
    C14 H14 . 0.95 ?
    C15 H15 . 0.95 ?
    C16 C17 . 1.192(3) ?
    C17 C18 . 1.436(3) ?
    C18 C19 . 1.393(3) ?
    C18 C23 . 1.396(3) ?
    C19 C20 . 1.375(3) ?
    C19 H19 . 0.95 ?
    C20 C21 . 1.385(3) ?
    C20 H20 . 0.95 ?
    C21 C22 . 1.392(3) ?
    C21 C24 . 1.446(4) ?
    C22 C23 . 1.382(3) ?
    C22 H22 . 0.95 ?
    C23 H23 . 0.95 ?
    C24 N25 . 1.143(3) ?
loop_
    _geom_angle_atom_site_label_1
    _geom_angle_atom_site_label_2
    _geom_angle_atom_site_label_3
    _geom_angle_site_symmetry_1
    _geom_angle_site_symmetry_3
    _geom_angle
    _geom_angle_publ_flag
    N1 C2 C3 . . 179.1(3) ?
    C8 C3 C4 . . 120.6(2) ?
    C8 C3 C2 . . 120.1(2) ?
    C4 C3 C2 . . 119.3(2) ?
    C5 C4 C3 . . 119.5(2) ?
    C5 C4 H4 . . 120.2 ?
    C3 C4 H4 . . 120.2 ?
    C4 C5 C6 . . 120.3(2) ?
    C4 C5 H5 . . 119.8 ?
    C6 C5 H5 . . 119.8 ?
    C7 C6 C5 . . 119.3(2) ?
    C7 C6 C9 . . 120.6(2) ?
    C5 C6 C9 . . 120.1(2) ?
    C8 C7 C6 . . 120.7(2) ?
    C8 C7 H7 . . 119.7 ?
    C6 C7 H7 . . 119.7 ?
    C7 C8 C3 . . 119.6(2) ?
    C7 C8 H8 . . 120.2 ?
    C3 C8 H8 . . 120.2 ?
    C10 C9 C6 . . 179.1(3) ?
    C9 C10 C11 . . 179.8(3) ?
    C15 C11 C10 . . 128.4(2) ?
    C15 C11 S12 . . 110.82(18) ?
    C10 C11 S12 . . 120.8(2) ?
    C14 C13 C16 . . 129.1(2) ?
    C14 C13 S12 . . 110.75(18) ?
    C16 C13 S12 . . 120.1(2) ?
    C13 C14 C15 . . 113.3(2) ?
    C13 C14 H14 . . 123.4 ?
    C15 C14 H14 . . 123.4 ?
    C11 C15 C14 . . 113.1(2) ?
    C11 C15 H15 . . 123.4 ?
    C14 C15 H15 . . 123.4 ?
    C17 C16 C13 . . 176.4(3) ?
    C16 C17 C18 . . 174.9(3) ?
    C19 C18 C23 . . 119.1(2) ?
    C19 C18 C17 . . 121.9(2) ?
    C23 C18 C17 . . 118.9(2) ?
    C20 C19 C18 . . 120.6(2) ?
    C20 C19 H19 . . 119.7 ?
    C18 C19 H19 . . 119.7 ?
    C19 C20 C21 . . 119.8(2) ?
    C19 C20 H20 . . 120.1 ?
    C21 C20 H20 . . 120.1 ?
    C20 C21 C22 . . 120.5(2) ?
    C20 C21 C24 . . 120.1(2) ?
    C22 C21 C24 . . 119.5(2) ?
    C23 C22 C21 . . 119.4(3) ?
    C23 C22 H22 . . 120.3 ?
    C21 C22 H22 . . 120.3 ?
    C22 C23 C18 . . 120.5(2) ?
    C22 C23 H23 . . 119.8 ?
    C18 C23 H23 . . 119.8 ?
    N25 C24 C21 . . 179.2(3) ?
    C13 S12 C11 . . 92.05(12) ?
loop_
    _geom_torsion_atom_site_label_1
    _geom_torsion_atom_site_label_2
    _geom_torsion_atom_site_label_3
    _geom_torsion_atom_site_label_4
    _geom_torsion_site_symmetry_1
    _geom_torsion_site_symmetry_2
    _geom_torsion_site_symmetry_3
    _geom_torsion_site_symmetry_4
    _geom_torsion
    _geom_torsion_publ_flag
    C8 C3 C4 C5 . . . . -0.8(4) ?
    C2 C3 C4 C5 . . . . 178.2(2) ?
    C3 C4 C5 C6 . . . . 0.9(4) ?
    C4 C5 C6 C7 . . . . -0.4(4) ?
    C4 C5 C6 C9 . . . . -179.9(2) ?
    C5 C6 C7 C8 . . . . -0.4(4) ?
    C9 C6 C7 C8 . . . . 179.2(2) ?
    C6 C7 C8 C3 . . . . 0.5(4) ?
    C4 C3 C8 C7 . . . . 0.0(4) ?
    C2 C3 C8 C7 . . . . -178.9(2) ?
    C16 C13 C14 C15 . . . . 176.4(2) ?
    S12 C13 C14 C15 . . . . 0.1(3) ?
    C10 C11 C15 C14 . . . . -179.9(2) ?
    S12 C11 C15 C14 . . . . -0.8(3) ?
    C13 C14 C15 C11 . . . . 0.5(3) ?
    C23 C18 C19 C20 . . . . -0.2(4) ?
    C17 C18 C19 C20 . . . . -179.2(2) ?
    C18 C19 C20 C21 . . . . 0.9(4) ?
    C19 C20 C21 C22 . . . . -0.7(4) ?
    C19 C20 C21 C24 . . . . 179.6(2) ?
    C20 C21 C22 C23 . . . . -0.2(4) ?
    C24 C21 C22 C23 . . . . 179.6(2) ?
    C21 C22 C23 C18 . . . . 0.8(4) ?
    C19 C18 C23 C22 . . . . -0.6(4) ?
    C17 C18 C23 C22 . . . . 178.4(2) ?
    C14 C13 S12 C11 . . . . -0.5(2) ?
    C16 C13 S12 C11 . . . . -177.2(2) ?
    C15 C11 S12 C13 . . . . 0.8(2) ?
    C10 C11 S12 C13 . . . . 179.9(2) ?
loop_
    _geom_hbond_atom_site_label_D
    _geom_hbond_atom_site_label_H
    _geom_hbond_atom_site_label_A
    _geom_hbond_site_symmetry_A
    _geom_hbond_distance_DH
    _geom_hbond_distance_HA
    _geom_hbond_distance_DA
    _geom_hbond_angle_DHA
    C15 H15 N1 2_346 0.95 2.65 3.246(4) 121.4
    C7 H7 N25 4_375 0.95 2.65 3.384(4) 134.4
    C20 H20 N25 3_867 0.95 2.55 3.453(3) 159.4
    C5 H5 S12 3_577 0.95 3.05 3.832(3) 140.7
