# Supplementary material for: 4,4′-[Thio­phene-2,5-diylbis(ethyne-2,1-di­yl)]dibenzonitrile
Source: Acta Crystallogr Sect E Struct Rep Online. 2008 Mar 29;64(Pt 4):o765–6. doi: 10.1107/S1600536808008106 (PMC2961030; doi:10.1107/S1600536808008106)
Supplement: Supplementary file 2 [file e-64-0o765-Isup2.hkl]

#
# h,k,l, Fc-squared, Fo-squared, sigma(Fo-squared) and status flag
#
data_I
_shelx_title ' rod019m in P2(1)/n'
_shelx_refln_list_code          4
_shelx_F_calc_maximum      197.95
_exptl_crystal_F_000       688.00
_reflns_d_resolution_high  0.8417
 
loop_
 _symmetry_equiv_pos_as_xyz
 'x, y, z'
 '-x+1/2, y+1/2, -z+1/2'
 '-x, -y, -z'
 'x-1/2, -y-1/2, z-1/2'
 
_cell_length_a     5.4557
_cell_length_b    19.4672
_cell_length_c    15.5925
_cell_angle_alpha  90.000
_cell_angle_beta   91.888
_cell_angle_gamma  90.000
 
_shelx_F_squared_multiplier     1.000
 
loop_
 _refln_index_h
 _refln_index_k
 _refln_index_l
 _refln_F_squared_calc
 _refln_F_squared_meas
 _refln_F_squared_sigma
 _refln_observed_status
   2   0   0      483.50      390.82     37.33 o
   4   0   0      304.19      261.06     25.49 o
   6   0   0     1339.46     1445.24     85.79 o
   1   1   0        0.73        1.25      1.61 o
   2   1   0     2150.13     1800.41     74.20 o
   3   1   0      326.67      284.08     12.81 o
   4   1   0      390.99      393.66     13.34 o
   5   1   0       28.93       27.76     11.14 o
   6   1   0      332.54      374.84     37.30 o
   1   2   0        0.23        0.56      1.53 o
   2   2   0       90.56       86.50      3.32 o
   3   2   0      127.27      141.30      5.29 o
   4   2   0       30.60       26.45      4.49 o
   5   2   0      613.69      636.70     30.36 o
   6   2   0       58.33       75.91     47.22 o
   1   3   0     6939.57     6296.62     72.43 o
   2   3   0        3.58        3.50      2.59 o
   3   3   0      250.73      232.30      9.70 o
   4   3   0        8.73       11.16      4.21 o
   5   3   0      787.86      824.67     33.31 o
   6   3   0        0.07       -3.75     34.50 o
   0   4   0     7765.36     6889.12    100.50 o
   1   4   0    29116.43    26636.27    293.56 o
   2   4   0      493.37      468.75     15.91 o
   3   4   0        1.04       -1.66      3.08 o
   4   4   0      411.16      410.92     17.59 o
   5   4   0      411.55      418.59     29.42 o
   6   4   0        4.67       44.37     60.34 o
   1   5   0     1703.84     1701.07     19.06 o
   2   5   0      238.73      304.38     12.89 o
   3   5   0      290.59      294.77      9.06 o
   4   5   0      687.10      656.15     18.41 o
   5   5   0       51.95       49.89     27.21 o
   6   5   0       58.29       49.91     28.72 o
   0   6   0      474.21      460.36     13.57 o
   1   6   0        1.39       -2.69      3.19 o
   2   6   0       88.19      104.59      4.62 o
   3   6   0        8.18       11.35      4.48 o
   4   6   0       40.66       37.80     12.99 o
   5   6   0       25.10       17.58     20.74 o
   6   6   0        9.39       22.28     50.97 o
   1   7   0     1283.26     1316.31     19.36 o
   2   7   0      354.89      404.96      8.62 o
   3   7   0      224.66      226.45     11.89 o
   4   7   0     1003.77      893.60     38.39 o
   5   7   0      209.55      244.92     34.43 o
   6   7   0        6.68       56.57     63.78 o
   0   8   0     2222.34     2193.56     36.32 o
   1   8   0      400.96      447.51      9.82 o
   2   8   0      618.44      683.29     12.56 o
   3   8   0       55.16       46.38      6.15 o
   4   8   0      836.59      875.99     25.61 o
   5   8   0      134.90      130.02     27.48 o
   6   8   0       37.21       36.95     29.77 o
   1   9   0      280.57      308.68      8.96 o
   2   9   0        7.64       -0.16      5.07 o
   3   9   0        0.61        2.13      4.90 o
   4   9   0      547.42      522.47     19.80 o
   5   9   0        7.94       23.32     26.89 o
   0  10   0      643.56      600.14     20.29 o
   1  10   0       29.31       26.24      5.55 o
   2  10   0      133.17      127.42      8.41 o
   3  10   0      172.04      168.95     10.09 o
   4  10   0      458.95      491.19     19.27 o
   5  10   0      114.01      176.90     27.95 o
   1  11   0      247.71      238.92     10.36 o
   2  11   0       65.11       73.37      9.56 o
   3  11   0      976.47      951.12     21.34 o
   4  11   0        4.28        7.61     13.96 o
   5  11   0       58.21       44.32     32.86 o
   0  12   0      225.37      252.23     18.62 o
   1  12   0      585.04      610.91     17.26 o
   2  12   0      359.96      377.66     18.97 o
   3  12   0      390.00      366.59     15.33 o
   4  12   0       35.19       34.49     13.22 o
   5  12   0       91.11       50.29     27.51 o
   1  13   0       38.63       46.45     11.45 o
   2  13   0      281.68      273.68     17.93 o
   3  13   0      367.93      381.53     29.58 o
   4  13   0       56.93       37.53     13.71 o
   5  13   0       18.84       25.71     25.41 o
   0  14   0      424.60      423.33     32.52 o
   1  14   0       14.81        9.41      9.37 o
   2  14   0        2.11       14.12     10.71 o
   3  14   0      877.81      901.68     33.32 o
   4  14   0      194.45      194.12     18.05 o
   5  14   0       87.13       66.27     32.25 o
   1  15   0      492.93      501.46     24.86 o
   2  15   0      885.67      867.10     27.93 o
   3  15   0      379.66      402.77     24.03 o
   4  15   0       29.61       11.45     15.75 o
   0  16   0       96.60       44.59     21.78 o
   1  16   0       83.26       79.96     17.58 o
   2  16   0        5.17        9.10     12.58 o
   3  16   0        0.76       12.06     16.55 o
   4  16   0        7.74      -19.36     19.36 o
   1  17   0        1.14       -3.58     17.30 o
   2  17   0      111.76      109.67     18.79 o
   3  17   0      143.14      174.28     29.55 o
   4  17   0        3.96       17.46     20.87 o
   0  18   0      416.88      425.89     35.96 o
   1  18   0        5.64       -7.99     14.82 o
   2  18   0      123.04      119.05     21.47 o
   3  18   0        2.53       -1.55     22.13 o
   4  18   0       69.87       39.03     26.40 o
   1  19   0       85.74       88.33     20.88 o
   2  19   0      184.33      201.85     24.71 o
   3  19   0       37.41       12.99     24.56 o
   0  20   0       22.08        1.14     29.97 o
   1  20   0        2.48        9.56     21.09 o
   2  20   0        3.56        8.35     21.44 o
   3  20   0       13.82       25.91     23.42 o
   1  21   0       94.51       88.65     25.26 o
   2  21   0       74.09       99.41     30.55 o
   0  22   0       23.94       29.17     36.60 o
   1  22   0       87.70      105.22     32.08 o
   2  22   0        7.04        4.33     65.00 o
  -5   0   1       15.28        7.69     19.07 o
  -3   0   1      825.13      845.81     21.80 o
  -1   0   1      115.24      109.74      3.05 o
   1   0   1     6739.00     5389.35    303.30 o
   3   0   1      350.28      302.70     26.42 o
   5   0   1      388.22      393.56     22.34 o
  -6   1   1       25.70       54.18     47.85 o
  -5   1   1      112.22      107.53     15.18 o
  -4   1   1       20.71       28.78      4.19 o
  -3   1   1        4.31        5.52      2.86 o
  -2   1   1      183.66      187.39      4.73 o
  -1   1   1      175.82      163.01      3.13 o
   1   1   1      407.55      351.16      7.30 o
   2   1   1      134.59      122.86      3.84 o
   3   1   1      388.72      377.69      7.66 o
   4   1   1      186.77      189.62     11.14 o
   5   1   1      299.28      299.15     31.86 o
   6   1   1       39.84        9.77     27.05 o
  -6   2   1       15.87       28.26     28.45 o
  -5   2   1       38.82       22.62     12.60 o
  -4   2   1      460.39      450.02     14.38 o
  -3   2   1       44.15       38.76      5.22 o
  -2   2   1       90.72       77.35      4.90 o
  -1   2   1       63.15       65.80      2.73 o
   1   2   1     1697.94     1603.15     16.03 o
   2   2   1     2029.60     1895.22     26.83 o
   3   2   1       32.73       27.47      4.90 o
   4   2   1       32.48       36.48      6.66 o
   5   2   1       48.41       47.85     14.82 o
   6   2   1        0.40      -15.82     31.22 o
  -6   3   1       56.70      107.36     21.89 o
  -5   3   1      453.01      481.38     21.79 o
  -4   3   1      188.61      190.08      6.18 o
  -3   3   1       77.04       62.98      6.82 o
  -2   3   1      753.30      671.43     13.50 o
  -1   3   1       42.65       43.36      2.57 o
   0   3   1      377.01      369.38      6.30 o
   1   3   1     2418.43     2351.83     23.91 o
   2   3   1       22.75       19.60      4.29 o
   3   3   1        9.68       15.45      5.06 o
   4   3   1      644.95      678.83     17.50 o
   5   3   1      701.14      729.28     42.22 o
   6   3   1       32.67       49.35     37.05 o
  -6   4   1        5.25      -18.84     22.52 o
  -5   4   1       73.99       70.95     17.09 o
  -4   4   1       61.77       53.52      4.96 o
  -3   4   1      990.68      923.77     34.03 o
  -2   4   1      380.34      401.55      7.51 o
  -1   4   1     5739.69     5488.88     49.42 o
   0   4   1     1440.87     1298.53     16.38 o
   1   4   1    23814.13    22378.22    227.96 o
   2   4   1      100.70      108.64      3.28 o
   3   4   1       31.13       48.75      9.04 o
   4   4   1       11.07        3.62      7.23 o
   5   4   1     1705.95     1855.26     93.94 o
   6   4   1       35.05       49.37     34.09 o
  -6   5   1        0.00       35.92     27.85 o
  -5   5   1      364.59      393.58     24.94 o
  -4   5   1        2.24        2.29      4.58 o
  -3   5   1      492.53      490.15     21.01 o
  -2   5   1      433.33      454.30      9.65 o
  -1   5   1      164.46      163.63      4.89 o
   0   5   1       55.15       59.62      5.45 o
   1   5   1     6449.50     6277.31     56.09 o
   2   5   1        0.06        2.75      2.69 o
   3   5   1     1681.43     1713.57     29.25 o
   4   5   1      201.92      192.50     11.74 o
   5   5   1      617.25      612.50     28.02 o
   6   5   1        2.38        1.12     20.65 o
  -6   6   1       52.30       66.58     30.18 o
  -5   6   1      189.18      235.08     35.02 o
  -4   6   1      607.34      590.85     12.80 o
  -3   6   1     1542.59     1498.33     55.11 o
  -2   6   1      418.18      407.17      7.83 o
  -1   6   1       75.01       76.79      4.82 o
   0   6   1      176.02      170.84      6.33 o
   1   6   1       52.84       53.64      4.00 o
   2   6   1        0.31        3.63      3.07 o
   3   6   1      231.84      227.00      6.05 o
   4   6   1        2.51       -0.89      9.42 o
   5   6   1        1.73       23.35     13.75 o
   6   6   1       33.99       -3.03     27.52 o
  -6   7   1       58.89      105.08     56.43 o
  -5   7   1        1.99       -3.70     22.24 o
  -4   7   1     1139.53     1068.10     29.90 o
  -3   7   1      195.76      184.34      7.20 o
  -2   7   1      170.33      165.65      6.05 o
  -1   7   1       51.59       43.90      4.70 o
   0   7   1        2.99        6.29      4.51 o
   1   7   1     1795.35     1848.79     22.82 o
   2   7   1      235.20      262.89      7.77 o
   3   7   1       22.25       27.84      5.02 o
   4   7   1     1269.20     1281.95     31.43 o
   5   7   1        0.63      -19.21     19.21 o
   6   7   1        2.45       -8.45     28.46 o
  -6   8   1       38.13      114.88     36.64 o
  -5   8   1        2.37       11.35     28.14 o
  -4   8   1       80.19       68.89     10.36 o
  -3   8   1      118.02      128.22      8.06 o
  -2   8   1     2611.09     2681.82     31.51 o
  -1   8   1       71.70       75.75      5.80 o
   0   8   1      207.48      208.84      8.38 o
   1   8   1      732.50      706.42     12.15 o
   2   8   1     1129.25     1111.10     16.53 o
   3   8   1        1.30       -0.30      4.64 o
   4   8   1      305.21      289.53     20.26 o
   5   8   1       64.52       64.89     20.57 o
   6   8   1       59.57       31.78     81.25 o
  -5   9   1      125.36      117.03     25.42 o
  -4   9   1      527.75      514.86     19.22 o
  -3   9   1      114.13      113.86      8.25 o
  -2   9   1      294.52      309.82      8.84 o
  -1   9   1      522.59      479.71     11.05 o
   0   9   1        1.48       -2.86      5.80 o
   1   9   1      401.80      457.31     10.57 o
   2   9   1     1249.74     1238.38     19.14 o
   3   9   1       10.52        9.76      5.41 o
   4   9   1     1023.04     1033.48     50.38 o
   5   9   1       23.96       -2.12     22.54 o
  -5  10   1       45.71       72.20     30.82 o
  -4  10   1      384.45      387.51     23.61 o
  -3  10   1      627.21      610.28     15.35 o
  -2  10   1      558.45      591.66     13.84 o
  -1  10   1        4.19        7.33      7.35 o
   0  10   1       64.55       45.54      7.55 o
   1  10   1       19.99        8.42      5.92 o
   2  10   1       12.75        9.80      7.06 o
   3  10   1       83.49       71.49      7.83 o
   4  10   1       72.15       75.56     18.21 o
   5  10   1       21.04       36.22     21.37 o
  -5  11   1       90.25       99.96     35.42 o
  -4  11   1      191.24      208.55     22.71 o
  -3  11   1      596.84      581.33     16.86 o
  -2  11   1     1072.33     1041.91     23.30 o
  -1  11   1       40.52       33.55      8.15 o
   0  11   1     2759.86     2739.07     43.12 o
   1  11   1      204.01      188.22      9.86 o
   2  11   1        0.09       10.77      7.80 o
   3  11   1      516.40      523.19     16.39 o
   4  11   1      390.37      406.24     20.41 o
   5  11   1       22.13       41.44     22.50 o
  -5  12   1        8.97       29.31     30.22 o
  -4  12   1      164.05      149.95     15.96 o
  -3  12   1       95.61       74.80     15.97 o
  -2  12   1       41.15       43.65      7.23 o
  -1  12   1      275.29      300.66     19.46 o
   0  12   1       86.89       92.55      9.34 o
   1  12   1     1483.69     1514.00     28.88 o
   2  12   1       63.67       76.02     12.40 o
   3  12   1        6.40        1.67     10.51 o
   4  12   1        7.18        6.72     22.00 o
   5  12   1       44.17       47.33     25.67 o
  -5  13   1       80.28       77.17     34.31 o
  -4  13   1       33.41       25.68     14.73 o
  -3  13   1      154.66      137.59     13.06 o
  -2  13   1      253.78      236.85     12.97 o
  -1  13   1      581.75      604.44     26.41 o
   0  13   1       17.66        9.70      9.10 o
   1  13   1      196.19      211.87     12.24 o
   2  13   1        5.89        3.28      9.82 o
   3  13   1        0.13       -6.00     12.05 o
   4  13   1       10.57        6.31     14.35 o
   5  13   1       11.31       37.64     22.54 o
  -5  14   1       43.32       55.73     62.67 o
  -4  14   1        0.19        7.53     14.54 o
  -3  14   1        0.48       -8.82     13.40 o
  -2  14   1        3.38       13.22      9.34 o
  -1  14   1        1.93       -5.08     11.82 o
   0  14   1       58.34       47.73     11.11 o
   1  14   1      130.49      138.16     12.59 o
   2  14   1      332.35      353.35     18.32 o
   3  14   1       13.80       43.92     16.57 o
   4  14   1        0.05       -0.84     15.91 o
   5  14   1       83.92       78.77     32.38 o
  -4  15   1       12.00        4.75     15.79 o
  -3  15   1        2.06       -4.09     24.90 o
  -2  15   1      761.97      792.05     25.65 o
  -1  15   1      276.78      241.75     18.29 o
   0  15   1     1183.97     1249.14     33.14 o
   1  15   1        2.18       -1.51     11.24 o
   2  15   1       13.08        8.37     13.00 o
   3  15   1        2.73      -16.04     16.04 o
   4  15   1       11.12       23.58     17.96 o
  -4  16   1        0.09       19.22     20.87 o
  -3  16   1        3.35      -11.85     17.72 o
  -2  16   1       96.96       92.36     15.52 o
  -1  16   1       13.07       -1.24     12.84 o
   0  16   1      360.90      349.59     17.83 o
   1  16   1       57.81       59.59     13.44 o
   2  16   1      953.95      957.24     41.59 o
   3  16   1       23.18       27.73     19.46 o
   4  16   1       31.34       39.20     19.82 o
  -4  17   1      309.68      300.43     33.84 o
  -3  17   1        4.62       30.04     20.45 o
  -2  17   1      426.69      432.75     24.65 o
  -1  17   1        5.08       -4.62     16.53 o
   0  17   1       28.39       18.60     16.12 o
   1  17   1       78.14       57.76     16.72 o
   2  17   1      463.05      473.03     24.20 o
   3  17   1      155.56      122.96     22.18 o
   4  17   1       60.69       26.70     21.27 o
  -4  18   1       42.98      121.44     34.15 o
  -3  18   1      245.55      234.69     23.37 o
  -2  18   1      211.09      179.60     23.62 o
  -1  18   1       15.79       22.70     14.62 o
   0  18   1        3.98       30.15     17.40 o
   1  18   1      689.13      702.12     28.32 o
   2  18   1        0.16       20.39     17.93 o
   3  18   1        1.87        9.26     24.62 o
   4  18   1        3.59        4.34     25.71 o
  -3  19   1        2.36        1.51     20.39 o
  -2  19   1       29.79        4.31     20.56 o
  -1  19   1      475.10      520.34     29.01 o
   0  19   1      754.44      792.75     38.43 o
   1  19   1      541.73      542.84     27.98 o
   2  19   1       26.38        4.26     20.64 o
   3  19   1      101.08       72.74     22.29 o
  -3  20   1        0.01       -9.25     25.43 o
  -2  20   1        8.53       28.39     30.23 o
  -1  20   1       30.34        0.36     19.13 o
   0  20   1      244.98      295.72     27.11 o
   1  20   1      524.73      597.13     48.29 o
   2  20   1       63.65       55.60     26.79 o
   3  20   1        3.03      -10.42     23.07 o
  -2  21   1      141.43      139.12     28.64 o
  -1  21   1        2.90      -23.20     23.20 o
   0  21   1       48.56       19.69     23.77 o
   1  21   1        0.19       -9.09     28.26 o
   2  21   1       20.21       52.13     35.95 o
  -1  22   1       46.96       74.64     37.38 o
   0  22   1        2.70      -20.45     31.17 o
   1  22   1      187.15      220.20     61.39 o
   0  23   1       74.69       95.99     37.70 o
  -6   0   2     1268.89     1483.69    117.00 o
  -4   0   2       22.43       24.09      9.71 o
  -2   0   2     6517.57     6179.46     96.77 o
   2   0   2     1022.55      878.40     75.76 o
   4   0   2      168.85      173.56      8.45 o
   6   0   2     1093.20     1247.13     79.49 o
  -6   1   2      128.15      129.79     31.82 o
  -5   1   2        0.37        8.39     14.30 o
  -4   1   2        0.28        0.33      6.04 o
  -3   1   2      308.97      307.64      9.27 o
  -2   1   2     1446.93     1447.73     17.93 o
  -1   1   2    13147.82    11947.29    115.10 o
   1   1   2        1.02        1.61      2.49 o
   2   1   2      355.11      348.22      7.02 o
   3   1   2      269.16      270.41     10.43 o
   4   1   2      381.52      358.51     14.55 o
   5   1   2       38.16       21.78     13.73 o
   6   1   2       61.34       79.98     38.39 o
  -6   2   2        0.58       -6.21     22.13 o
  -5   2   2        0.09       -1.36     12.11 o
  -4   2   2       26.48       37.07      5.63 o
  -3   2   2      314.23      315.79      8.65 o
  -2   2   2       12.84       14.27      2.76 o
  -1   2   2     2275.09     2142.50     23.57 o
   0   2   2       70.15       78.59      3.03 o
   1   2   2      219.83      201.24      8.07 o
   2   2   2     1539.28     1526.15     21.38 o
   3   2   2     1015.28     1014.51     17.69 o
   4   2   2      137.19      146.06      9.66 o
   5   2   2      491.09      477.51     21.97 o
   6   2   2       90.25       18.04     38.44 o
  -6   3   2      109.36      119.22     29.46 o
  -5   3   2      172.14      192.57     17.46 o
  -4   3   2        5.71        8.40      5.51 o
  -3   3   2        5.31       -1.81      3.03 o
  -2   3   2       70.37       69.64      4.21 o
  -1   3   2     5733.56     5211.17     49.23 o
   0   3   2     1607.49     1535.57     17.68 o
   1   3   2      376.62      345.88     10.41 o
   2   3   2     3830.93     3858.43     45.58 o
   3   3   2        8.39        4.48      6.26 o
   4   3   2      126.97      125.74     11.07 o
   5   3   2      116.18      119.94     15.17 o
   6   3   2      134.33      101.14     62.14 o
  -6   4   2       52.81       53.31     22.45 o
  -5   4   2        4.75        9.95     13.02 o
  -4   4   2       13.23        1.03      6.32 o
  -3   4   2       50.10       48.25      4.14 o
  -2   4   2     3535.09     3463.30     45.49 o
  -1   4   2      571.28      574.30     13.09 o
   0   4   2     3770.80     3575.90     38.42 o
   1   4   2     1414.93     1337.09     20.25 o
   2   4   2       21.38       10.95      2.77 o
   3   4   2      645.05      666.11     14.71 o
   4   4   2       32.96       30.62      9.72 o
   5   4   2       44.88       48.92     18.33 o
   6   4   2       64.35       35.98     32.62 o
  -6   5   2       14.40       12.09     25.33 o
  -5   5   2      185.33      209.30     24.67 o
  -4   5   2       10.74        8.70      5.46 o
  -3   5   2       55.64       56.18      4.67 o
  -2   5   2      109.08      124.86      4.91 o
  -1   5   2      874.29      863.89     11.30 o
   0   5   2     2647.84     2476.56     28.04 o
   1   5   2     5212.14     5060.69     57.67 o
   2   5   2      515.93      527.00      7.94 o
   3   5   2       45.02       48.75      8.38 o
   4   5   2       20.74       20.20     10.40 o
   5   5   2      134.91      167.92     21.86 o
   6   5   2       51.97       22.72     30.52 o
  -6   6   2       10.94       23.94     25.74 o
  -5   6   2        5.93        8.14     14.27 o
  -4   6   2       74.92       57.28      6.29 o
  -3   6   2      202.76      215.26      9.01 o
  -2   6   2     3005.63     2992.29     31.60 o
  -1   6   2      184.40      171.15      5.37 o
   0   6   2        4.01        8.49      3.91 o
   1   6   2       98.07       98.12      4.76 o
   2   6   2        4.92       -2.88      2.88 o
   3   6   2     2049.11     2031.24     32.71 o
   4   6   2      329.14      328.91     19.35 o
   5   6   2        0.63        8.58     15.59 o
   6   6   2       44.03       25.73     22.74 o
  -6   7   2        0.18        0.73     27.73 o
  -5   7   2       14.77        9.93     25.60 o
  -4   7   2        1.29       -3.69      6.38 o
  -3   7   2      296.68      274.25      9.44 o
  -2   7   2     1718.64     1749.92     21.59 o
  -1   7   2      792.85      793.16     11.93 o
   0   7   2      133.35      137.95      5.18 o
   1   7   2     3477.84     3413.04     36.25 o
   2   7   2       13.39       21.67      5.52 o
   3   7   2       17.60       22.82      3.95 o
   4   7   2       19.86       30.77     11.00 o
   5   7   2      478.92      513.42     30.24 o
   6   7   2        0.22      -27.64     29.20 o
  -6   8   2      293.46      278.06     36.95 o
  -5   8   2        5.39       18.99     25.82 o
  -4   8   2        8.99       16.07      9.75 o
  -3   8   2       42.64       45.98      6.51 o
  -2   8   2     4775.63     4917.76     52.99 o
  -1   8   2     1090.53     1083.95     16.36 o
   0   8   2      200.91      189.80      6.74 o
   1   8   2     2543.23     2743.75     31.33 o
   2   8   2      737.33      749.95     12.93 o
   3   8   2      302.11      299.21      7.60 o
   4   8   2       40.72       40.03     14.71 o
   5   8   2        5.91      -27.30     27.30 o
   6   8   2      136.44      188.98     44.35 o
  -5   9   2       70.13       33.45     28.09 o
  -4   9   2     1654.37     1710.15     50.25 o
  -3   9   2       58.50       43.87      6.64 o
  -2   9   2     1733.24     1757.68     25.05 o
  -1   9   2        4.06        7.60      5.13 o
   0   9   2      467.12      477.09     14.32 o
   1   9   2      233.54      236.50      8.25 o
   2   9   2     2620.45     2738.58     34.08 o
   3   9   2       70.90       71.06      7.13 o
   4   9   2      148.73      198.55     17.60 o
   5   9   2       21.88       21.37     18.88 o
  -5  10   2       69.27      100.43     46.14 o
  -4  10   2      143.68      160.92     14.44 o
  -3  10   2       66.73       71.63      8.19 o
  -2  10   2      121.08      120.68      7.71 o
  -1  10   2       30.54       19.91      6.26 o
   0  10   2       68.44       69.08      7.46 o
   1  10   2      395.79      431.89     12.50 o
   2  10   2       55.59       52.41      7.76 o
   3  10   2     1622.20     1405.55     67.80 o
   4  10   2       15.16       15.05     13.46 o
   5  10   2        0.00       12.30     17.19 o
  -5  11   2        2.01       50.70     42.08 o
  -4  11   2       95.01       58.08     17.59 o
  -3  11   2      734.35      751.37     18.18 o
  -2  11   2      319.78      341.51     14.79 o
  -1  11   2      130.22      128.37      9.43 o
   0  11   2      201.72      212.95      9.92 o
   1  11   2     1867.13     1928.04     32.78 o
   2  11   2       59.78       54.22      8.44 o
   3  11   2      148.90      147.42     10.79 o
   4  11   2        6.45      -10.57     16.80 o
   5  11   2      180.48      244.52     32.31 o
  -5  12   2      157.43      216.08     47.12 o
  -4  12   2        2.26        9.10     12.21 o
  -3  12   2      971.46      930.75     23.63 o
  -2  12   2        2.50       18.78      8.78 o
  -1  12   2      718.47      712.21     27.43 o
   0  12   2      440.83      446.24     16.29 o
   1  12   2       12.15       15.12      7.98 o
   2  12   2      388.26      371.64     15.97 o
   3  12   2      116.18      141.98     17.38 o
   4  12   2        3.40       -1.20     10.24 o
   5  12   2       64.76       47.62     19.79 o
  -5  13   2      125.20      119.37     34.59 o
  -4  13   2      203.11      193.39     18.14 o
  -3  13   2     3124.56     3091.05     54.74 o
  -2  13   2       32.01       21.69      8.69 o
  -1  13   2       10.48       -3.71      8.79 o
   0  13   2      482.24      520.93     24.98 o
   1  13   2       17.60        7.79      9.99 o
   2  13   2        4.78       20.88      9.96 o
   3  13   2     1218.19     1272.70     38.13 o
   4  13   2        9.12      -12.13     12.13 o
   5  13   2       99.24       74.40     22.35 o
  -5  14   2        5.71       22.38     34.62 o
  -4  14   2       44.39       42.21     20.18 o
  -3  14   2        9.54        6.14     15.02 o
  -2  14   2      241.00      245.85     13.22 o
  -1  14   2        0.80        4.68     10.14 o
   0  14   2       19.36       28.32     10.35 o
   1  14   2      333.90      357.46     16.70 o
   2  14   2     1874.26     1912.41     48.01 o
   3  14   2      215.10      194.03     19.38 o
   4  14   2        0.38        2.85     13.99 o
   5  14   2       50.97       54.80     27.64 o
  -4  15   2       56.92       57.42     18.59 o
  -3  15   2       92.88       89.47     16.73 o
  -2  15   2        0.01       -4.33     14.84 o
  -1  15   2      177.82      192.75     16.81 o
   0  15   2      387.13      413.36     17.20 o
   1  15   2      573.80      596.98     22.34 o
   2  15   2      123.09      121.86     15.85 o
   3  15   2       21.57       23.91     16.74 o
   4  15   2      125.67      100.32     23.90 o
  -4  16   2        4.02      -21.09     21.09 o
  -3  16   2      150.74      141.57     28.10 o
  -2  16   2      282.59      281.65     27.04 o
  -1  16   2       74.70       85.93     15.73 o
   0  16   2        0.25       -5.61     10.32 o
   1  16   2      274.54      280.87     19.18 o
   2  16   2        0.57        4.98     15.88 o
   3  16   2      217.66      194.13     22.53 o
   4  16   2       21.23       80.71     33.42 o
  -4  17   2       19.34        0.12     24.03 o
  -3  17   2      148.75      115.27     22.35 o
  -2  17   2       90.71       46.42     16.58 o
  -1  17   2      413.83      385.69     25.10 o
   0  17   2      136.02      118.28     16.18 o
   1  17   2      369.54      414.70     22.60 o
   2  17   2       80.94      112.34     19.85 o
   3  17   2       36.37       -8.64     18.57 o
   4  17   2       42.11       19.68     23.76 o
  -4  18   2       52.86       54.02     29.14 o
  -3  18   2        1.41       31.79     23.77 o
  -2  18   2       34.95       58.93     21.82 o
  -1  18   2       15.52       23.73     17.59 o
   0  18   2       10.34       24.04     15.10 o
   1  18   2       31.96       13.34     21.46 o
   2  18   2       49.25       68.36     21.17 o
   3  18   2        9.74       17.10     21.02 o
  -3  19   2       53.53       40.68     26.69 o
  -2  19   2       71.00       75.28     22.63 o
  -1  19   2        7.75       75.64     21.21 o
   0  19   2        2.03       -8.45     20.28 o
   1  19   2       98.08      104.88     21.89 o
   2  19   2        4.29        4.01     19.35 o
   3  19   2       12.41        6.46     37.47 o
  -3  20   2       59.53       80.89     27.95 o
  -2  20   2        8.88       46.79     24.72 o
  -1  20   2       43.94       56.94     27.44 o
   0  20   2       32.42       54.82     22.28 o
   1  20   2        0.03        9.81     34.56 o
   2  20   2      165.12      148.36     56.65 o
   3  20   2       42.35       17.28     42.68 o
  -2  21   2       20.53       -5.77     29.12 o
  -1  21   2       33.97       35.26     21.25 o
   0  21   2      173.94      147.91     28.59 o
   1  21   2      167.74      182.55     30.97 o
   2  21   2        5.85       10.38     26.69 o
  -1  22   2      134.65       85.79     34.24 o
   0  22   2      107.40      116.37     31.49 o
   1  22   2      251.31      289.47     41.99 o
  -5   0   3       87.59       89.45     30.79 o
  -3   0   3     1227.19     1241.50     29.31 o
  -1   0   3      229.73      273.73     13.14 o
   1   0   3       12.74       16.85      3.90 o
   3   0   3     1275.87     1306.38     26.14 o
   5   0   3      221.43      235.43     62.83 o
  -6   1   3      457.95      480.55     34.93 o
  -5   1   3       71.10       75.78     17.76 o
  -4   1   3       83.24       81.44     11.51 o
  -3   1   3      289.08      328.58     10.45 o
  -2   1   3      431.51      446.91     10.38 o
  -1   1   3     2921.40     2885.06     36.71 o
   0   1   3    19148.19    17736.19    283.78 o
   1   1   3      128.09      117.20      3.94 o
   2   1   3       12.65       17.71      2.82 o
   3   1   3     1040.22     1039.57     35.78 o
   4   1   3        7.62        9.74      5.44 o
   5   1   3      177.96      189.28     26.48 o
   6   1   3      166.18       35.41     42.11 o
  -6   2   3       98.52       74.45     25.49 o
  -5   2   3       95.69      138.84     19.54 o
  -4   2   3      272.76      289.90     12.71 o
  -3   2   3      166.20      184.44      7.96 o
  -2   2   3     1104.45     1115.17     17.23 o
  -1   2   3      460.64      432.53      7.84 o
   0   2   3     1544.03     1507.14     20.66 o
   1   2   3     1150.88     1202.81     15.10 o
   2   2   3       34.08       37.48      2.42 o
   3   2   3       38.15       34.74      5.89 o
   4   2   3      690.50      634.49     52.68 o
   5   2   3      220.42      207.68     20.02 o
   6   2   3       52.32       83.20     34.98 o
  -6   3   3       15.12       22.80     22.83 o
  -5   3   3      514.51      543.03     23.57 o
  -4   3   3        9.96        7.06      6.83 o
  -3   3   3        0.05        0.00      4.19 o
  -2   3   3      360.47      336.85      6.77 o
  -1   3   3    16980.25    16238.95    155.78 o
   0   3   3     2336.20     2261.70     26.53 o
   1   3   3        1.21        7.87      2.44 o
   2   3   3     2394.16     2446.90     25.44 o
   3   3   3      898.36      917.38     21.52 o
   4   3   3       99.55      104.03     14.43 o
   5   3   3      274.24      260.93     17.30 o
   6   3   3        8.53       52.10     39.37 o
  -6   4   3       71.44       83.05     22.06 o
  -5   4   3      520.45      572.26     25.80 o
  -4   4   3       36.24       34.83     12.36 o
  -3   4   3      123.79      137.84      5.66 o
  -2   4   3      573.12      656.53     10.14 o
  -1   4   3    39184.50    36129.96    856.43 o
   0   4   3     6088.75     5931.70     76.82 o
   1   4   3     1984.15     1823.57     20.85 o
   2   4   3        1.52        2.21      2.73 o
   3   4   3      384.00      387.02     13.52 o
   4   4   3      101.15      137.39     14.11 o
   5   4   3        0.35       -1.63     14.67 o
   6   4   3       93.09       84.13     68.85 o
  -6   5   3       51.47       89.52     25.32 o
  -5   5   3       15.97       27.37     16.19 o
  -4   5   3      259.49      256.42     10.21 o
  -3   5   3      276.89      249.03      7.44 o
  -2   5   3     1979.55     2045.69     23.00 o
  -1   5   3     1524.52     1482.33     18.01 o
   0   5   3      199.93      207.53      7.93 o
   1   5   3     5786.31     5575.19     50.84 o
   2   5   3       12.79        3.35      3.53 o
   3   5   3     1265.89     1312.13     27.47 o
   4   5   3      391.73      413.05     26.03 o
   5   5   3       29.65       21.10     16.73 o
   6   5   3       68.73       86.79     36.26 o
  -6   6   3       18.70       44.78     27.95 o
  -5   6   3       41.82       31.53     15.95 o
  -4   6   3      169.48      168.44      8.22 o
  -3   6   3        3.54        0.54      4.53 o
  -2   6   3      591.35      639.73     10.56 o
  -1   6   3      227.52      216.24      6.64 o
   0   6   3     1284.12     1322.10     27.50 o
   1   6   3        2.46        7.18      3.46 o
   2   6   3       36.34       38.51      5.61 o
   3   6   3        0.03        0.07      8.42 o
   4   6   3     2729.31     2681.83     50.22 o
   5   6   3       14.81       23.43     21.27 o
   6   6   3        0.00      -56.33     56.33 o
  -6   7   3        1.19       22.65     36.54 o
  -5   7   3        5.52       21.58     19.24 o
  -4   7   3       98.32      105.72     11.25 o
  -3   7   3       12.19       21.39      5.88 o
  -2   7   3     4994.25     4939.81     66.57 o
  -1   7   3       38.35       30.92      3.78 o
   0   7   3      230.79      256.14      7.08 o
   1   7   3      136.28      165.83      6.23 o
   2   7   3     1681.26     1659.49     24.51 o
   3   7   3        7.71       -0.03      8.36 o
   4   7   3      634.06      624.99     25.58 o
   5   7   3        2.83       19.72     17.39 o
   6   7   3       56.47      130.64     58.50 o
  -6   8   3        3.78       -5.46     36.67 o
  -5   8   3       27.40       15.17     17.83 o
  -4   8   3      426.32      423.20     16.61 o
  -3   8   3        1.77        2.85      6.47 o
  -2   8   3     3600.12     3641.56     43.54 o
  -1   8   3     2028.46     2055.07     23.84 o
   0   8   3     1698.74     1674.44     20.73 o
   1   8   3     1540.64     1541.67     20.74 o
   2   8   3      425.51      433.67      9.56 o
   3   8   3      257.32      262.96      7.53 o
   4   8   3        0.08       -7.66     13.06 o
   5   8   3       41.06       42.60     19.91 o
  -5   9   3       20.30       51.38     19.97 o
  -4   9   3       69.36       41.93     16.47 o
  -3   9   3      360.75      352.94     13.66 o
  -2   9   3      358.27      367.84     12.44 o
  -1   9   3      168.40      163.91      7.78 o
   0   9   3        5.38        2.04      6.82 o
   1   9   3      370.91      327.04     10.88 o
   2   9   3     3946.90     4140.71     50.20 o
   3   9   3      536.67      534.66     12.40 o
   4   9   3       65.85       43.40     15.83 o
   5   9   3       95.81       64.65     28.92 o
  -5  10   3       70.47       66.73     24.83 o
  -4  10   3       14.07       27.54     14.69 o
  -3  10   3      218.37      236.85     11.50 o
  -2  10   3        4.62       -5.93      6.20 o
  -1  10   3      600.41      583.86     15.04 o
   0  10   3      139.22      156.59      9.08 o
   1  10   3      185.60      202.56     10.99 o
   2  10   3        1.48        3.73      8.19 o
   3  10   3     2326.10     2204.23     79.13 o
   4  10   3       42.10       51.32     15.01 o
   5  10   3       33.33       47.78     23.15 o
  -5  11   3       68.30       65.01     30.95 o
  -4  11   3       30.24       16.98     16.07 o
  -3  11   3      784.56      715.18     18.44 o
  -2  11   3      443.83      410.17     12.23 o
  -1  11   3       54.89       53.09      7.01 o
   0  11   3      183.80      177.82      7.99 o
   1  11   3      439.17      459.96     16.88 o
   2  11   3      968.77      973.64     23.06 o
   3  11   3      197.00      174.95     11.48 o
   4  11   3      116.90      125.42     18.26 o
   5  11   3       27.59       80.77     21.19 o
  -5  12   3      121.29      156.30     53.18 o
  -4  12   3       41.60       42.19     16.42 o
  -3  12   3        0.47       10.00      9.77 o
  -2  12   3       39.42       37.36      8.25 o
  -1  12   3      401.35      412.60     16.88 o
   0  12   3       28.14       26.47      6.90 o
   1  12   3      153.76      148.98     11.55 o
   2  12   3      283.18      271.32     13.51 o
   3  12   3      117.40       92.77     12.74 o
   4  12   3      485.99      535.93     28.85 o
   5  12   3       15.46       28.71     22.47 o
  -5  13   3      146.58      149.88     37.59 o
  -4  13   3       17.74       38.30     26.97 o
  -3  13   3       96.06       82.03     12.63 o
  -2  13   3       31.54       36.94      9.01 o
  -1  13   3        2.46       -8.90      8.90 o
   0  13   3      169.98      152.24     13.16 o
   1  13   3      172.75      158.38     12.16 o
   2  13   3      682.38      701.99     26.10 o
   3  13   3       88.89       99.29     14.36 o
   4  13   3       18.28        8.38     15.65 o
   5  13   3       11.68       -4.83     26.27 o
  -5  14   3        4.02       27.96     82.68 o
  -4  14   3       35.18       28.92     25.08 o
  -3  14   3      250.40      265.05     27.84 o
  -2  14   3       33.26       51.97     12.21 o
  -1  14   3      780.81      772.23     41.77 o
   0  14   3       14.10       10.80      8.49 o
   1  14   3       11.54        0.82     10.86 o
   2  14   3      242.83      273.10     18.78 o
   3  14   3       94.91       95.33     14.86 o
   4  14   3        0.69        6.09     15.57 o
   5  14   3       15.27      -15.46     26.26 o
  -4  15   3        1.07        7.48     19.35 o
  -3  15   3      255.03      237.70     18.66 o
  -2  15   3       19.52       45.03     15.14 o
  -1  15   3      116.98      107.74     15.84 o
   0  15   3       30.69       15.74     10.80 o
   1  15   3      233.03      234.79     15.64 o
   2  15   3      323.14      324.85     20.25 o
   3  15   3       73.89       47.90     27.58 o
   4  15   3        0.12      -16.66     26.58 o
  -4  16   3      186.95      191.35     25.02 o
  -3  16   3       19.71       32.10     17.31 o
  -2  16   3      473.07      455.22     22.54 o
  -1  16   3      328.37      305.80     22.56 o
   0  16   3       12.94       26.30     12.10 o
   1  16   3        0.70       -3.94     16.02 o
   2  16   3        9.29       18.98     16.19 o
   3  16   3        3.92       33.00     17.96 o
   4  16   3       47.91       98.18     24.12 o
  -4  17   3       38.64       86.22     35.37 o
  -3  17   3       70.39      107.60     26.38 o
  -2  17   3      196.80      191.69     20.93 o
  -1  17   3       17.88       16.87     28.81 o
   0  17   3      195.43      196.39     20.68 o
   1  17   3       90.69       99.58     15.53 o
   2  17   3      160.20      170.37     30.52 o
   3  17   3        6.35       13.19     19.98 o
   4  17   3      114.09      127.91     32.71 o
  -3  18   3       14.75       -3.22     20.27 o
  -2  18   3      343.17      341.67     25.17 o
  -1  18   3      125.05      110.39     20.70 o
   0  18   3      184.50      169.45     22.38 o
   1  18   3      139.84      149.05     22.12 o
   2  18   3      125.57      158.30     22.57 o
   3  18   3       90.11       68.66     23.03 o
  -3  19   3       19.25        9.47     22.21 o
  -2  19   3      525.61      564.93     37.14 o
  -1  19   3       51.53       40.43     21.07 o
   0  19   3      126.36      119.22     23.64 o
   1  19   3      179.76      172.03     28.33 o
   2  19   3        4.17       71.97     29.66 o
   3  19   3       26.05       59.82     25.48 o
  -3  20   3        2.73       27.81     26.65 o
  -2  20   3      112.73       79.27     28.42 o
  -1  20   3       15.50       51.27     21.64 o
   0  20   3      173.45      154.32     24.73 o
   1  20   3        1.01       -3.40     23.97 o
   2  20   3       15.34       -6.64     31.35 o
   3  20   3        0.00       40.03     42.78 o
  -2  21   3       71.58       55.23     27.18 o
  -1  21   3       54.60       56.39     26.47 o
   0  21   3        7.04      -19.78     24.23 o
   1  21   3        1.45      -32.47     32.47 o
   2  21   3       32.93       59.01     30.67 o
  -1  22   3        1.79      -10.30     31.01 o
   0  22   3       59.95       34.13     26.19 o
   1  22   3      126.96      162.83     36.56 o
  -6   0   4      537.18      636.32     46.27 o
  -4   0   4      477.29      453.44     23.07 o
  -2   0   4     1249.89     1282.67     28.75 o
   0   0   4    17815.54    17332.56    287.27 o
   2   0   4       47.31       73.78      8.86 o
   4   0   4      513.19      502.60     14.20 o
   6   0   4      134.67      123.50     78.00 o
  -6   1   4      333.28      293.07     25.44 o
  -5   1   4       36.61       65.97     15.45 o
  -4   1   4      216.11      212.68     13.63 o
  -3   1   4      744.52      774.26     18.77 o
  -2   1   4        0.73        2.26      2.70 o
  -1   1   4     1248.62     1222.61     21.68 o
   0   1   4      695.89      728.77     13.82 o
   1   1   4      568.69      598.92      9.82 o
   2   1   4     1332.17     1262.28     16.43 o
   3   1   4      645.86      592.12     26.32 o
   4   1   4      336.24      364.01     17.61 o
   5   1   4      234.55      221.07     23.77 o
   6   1   4       15.85      -36.77     36.77 o
  -6   2   4       18.67       42.12     39.12 o
  -5   2   4        5.02       11.33     16.23 o
  -4   2   4      193.33      181.65     11.35 o
  -3   2   4     1310.23     1359.97     22.70 o
  -2   2   4       14.21       20.05      5.04 o
  -1   2   4        1.66        6.87      4.22 o
   0   2   4      156.33      163.94      5.70 o
   1   2   4     3534.82     3381.06     37.56 o
   2   2   4       93.06       84.54      4.20 o
   3   2   4      234.69      219.93      9.81 o
   4   2   4        0.09       -2.39      9.81 o
   5   2   4      416.05      421.12     20.66 o
   6   2   4        3.46       23.48     45.67 o
  -6   3   4       45.97       33.13     24.23 o
  -5   3   4      389.41      413.61     23.21 o
  -4   3   4        4.31        8.76      6.79 o
  -3   3   4      290.25      324.29     10.29 o
  -2   3   4       81.10       78.07      7.51 o
  -1   3   4      108.27       86.21      5.40 o
   0   3   4      392.38      417.26      8.78 o
   1   3   4      371.86      376.50      7.40 o
   2   3   4       15.25        8.86      3.38 o
   3   3   4      632.85      672.83     26.11 o
   4   3   4        7.54       -6.98     13.00 o
   5   3   4       98.25      101.63     17.49 o
   6   3   4      113.88        1.08     41.36 o
  -6   4   4       11.95       23.96     23.37 o
  -5   4   4       54.41       82.45     19.32 o
  -4   4   4      295.92      325.82     14.43 o
  -3   4   4      592.60      609.21     12.23 o
  -2   4   4      163.94      196.15      6.16 o
  -1   4   4     1709.33     1731.43     24.78 o
   0   4   4      559.37      640.50     11.23 o
   1   4   4        2.26        2.98      3.29 o
   2   4   4      339.42      333.95      7.75 o
   3   4   4      105.07      105.93      9.30 o
   4   4   4      181.32      189.61     19.34 o
   5   4   4       25.76       20.73     18.27 o
   6   4   4      590.50      653.40     68.73 o
  -6   5   4       86.25      184.93     26.84 o
  -5   5   4      159.76      137.84     19.35 o
  -4   5   4       16.25       18.50      6.64 o
  -3   5   4      454.24      433.46     10.91 o
  -2   5   4      309.46      313.42      7.45 o
  -1   5   4       82.63       82.71      5.93 o
   0   5   4     1509.63      853.29    173.32 o
   1   5   4       43.12       49.41      4.31 o
   2   5   4      195.87      164.90      9.99 o
   3   5   4       35.06       30.51      8.68 o
   4   5   4       14.42        7.58     10.39 o
   5   5   4      117.97      117.79     21.00 o
   6   5   4       25.31       15.17     54.16 o
  -6   6   4        0.06        7.96     28.21 o
  -5   6   4      195.73      219.39     24.11 o
  -4   6   4      489.00      467.15     16.77 o
  -3   6   4      919.81      932.51     15.86 o
  -2   6   4      291.41      295.67      7.91 o
  -1   6   4       92.70      102.36      6.77 o
   0   6   4      386.99      380.12      8.78 o
   1   6   4      146.57      142.78      5.68 o
   2   6   4      207.87      200.88     11.06 o
   3   6   4       72.33       66.02      9.67 o
   4   6   4     1310.70     1301.74     36.07 o
   5   6   4      179.58      173.78     19.12 o
   6   6   4        0.11       17.33     75.83 o
  -6   7   4       24.41       58.50     35.91 o
  -5   7   4      170.62      179.01     26.73 o
  -4   7   4      208.06      198.24     16.64 o
  -3   7   4      617.09      596.72     13.23 o
  -2   7   4      458.07      500.49     11.31 o
  -1   7   4     1463.56     1362.67     19.38 o
   0   7   4      100.47      120.11      7.09 o
   1   7   4       83.85      105.59      5.09 o
   2   7   4      572.56      626.99     12.05 o
   3   7   4      763.69      802.13     12.73 o
   4   7   4      545.48      529.12     23.32 o
   5   7   4        6.43       23.16     22.68 o
  -5   8   4      113.37       99.18     24.45 o
  -4   8   4       33.16       32.65      9.91 o
  -3   8   4      191.10      163.79      8.80 o
  -2   8   4     1120.74     1208.43     20.42 o
  -1   8   4        1.16        3.04      4.98 o
   0   8   4     3926.96     4074.93     49.42 o
   1   8   4      735.69      820.54     13.08 o
   2   8   4      578.34      587.99     15.27 o
   3   8   4      106.26       97.76      6.89 o
   4   8   4      665.26      677.01     26.14 o
   5   8   4      174.19      243.32     27.15 o
  -5   9   4        3.90       14.02     19.54 o
  -4   9   4      114.89      102.85     12.81 o
  -3   9   4       40.47       20.17      7.27 o
  -2   9   4      107.88       90.61     10.48 o
  -1   9   4        0.87        2.56      5.87 o
   0   9   4       94.55       97.10      7.19 o
   1   9   4      786.29      773.04     17.74 o
   2   9   4     1103.41     1047.15     17.64 o
   3   9   4       18.54        3.43      4.93 o
   4   9   4      304.13      336.70     27.42 o
   5   9   4        1.33        8.43     31.01 o
  -5  10   4       48.62       10.90     43.45 o
  -4  10   4       33.74       27.99     14.24 o
  -3  10   4        0.03        6.19      7.50 o
  -2  10   4      142.96      141.90      9.37 o
  -1  10   4      339.63      347.46     12.55 o
   0  10   4      572.49      594.08     17.66 o
   1  10   4       54.21       35.03      8.42 o
   2  10   4       70.99       59.37      7.63 o
   3  10   4     1086.58     1016.77     29.22 o
   4  10   4      294.73      294.12     23.42 o
   5  10   4        5.57       23.16     21.13 o
  -5  11   4      101.97      122.82     43.59 o
  -4  11   4       18.05        8.17     16.35 o
  -3  11   4       26.12       23.43      8.81 o
  -2  11   4       32.23       31.10      7.79 o
  -1  11   4      159.08      148.21     11.22 o
   0  11   4      141.32      136.67      8.08 o
   1  11   4       64.31       49.10     10.54 o
   2  11   4        2.45       13.57      8.92 o
   3  11   4      707.82      678.56     23.98 o
   4  11   4      103.51      100.34     17.74 o
   5  11   4       10.26       -3.17     27.20 o
  -5  12   4        7.88       45.20     23.59 o
  -4  12   4       21.05        7.23     15.05 o
  -3  12   4      288.46      290.77     16.15 o
  -2  12   4      423.52      411.28     14.41 o
  -1  12   4       32.34       21.24     11.98 o
   0  12   4      428.23      441.84     12.75 o
   1  12   4      569.96      568.99     26.82 o
   2  12   4      460.20      453.95     16.06 o
   3  12   4        2.54       16.02     10.56 o
   4  12   4      185.22      145.09     19.47 o
   5  12   4       71.27       84.96     32.24 o
  -5  13   4      101.27       70.79     38.45 o
  -4  13   4       54.83       76.13     17.82 o
  -3  13   4        0.12       -0.30     10.23 o
  -2  13   4       20.85       22.09      8.93 o
  -1  13   4      211.10      219.47     20.21 o
   0  13   4       72.51       66.80      8.60 o
   1  13   4        1.28       15.18     10.14 o
   2  13   4      421.20      416.72     19.89 o
   3  13   4     1184.85     1089.09     47.17 o
   4  13   4      282.89      284.61     33.88 o
   5  13   4       32.87       51.64     30.44 o
  -5  14   4      155.64      157.81     41.12 o
  -4  14   4      343.10      358.60     29.55 o
  -3  14   4        3.89      -11.47     13.38 o
  -2  14   4       25.03       18.27     15.12 o
  -1  14   4       97.82       86.63     13.02 o
   0  14   4      556.66      571.11     17.54 o
   1  14   4      104.56      103.28     12.40 o
   2  14   4       20.52       17.83     10.54 o
   3  14   4      172.90      162.61     15.59 o
   4  14   4        1.72        8.92     24.39 o
  -4  15   4       79.79      100.57     22.00 o
  -3  15   4       30.96       39.79     14.88 o
  -2  15   4        4.49       -3.57     15.27 o
  -1  15   4     1498.93     1417.96     47.61 o
   0  15   4       74.85       75.09      8.71 o
   1  15   4       66.04       71.64     20.82 o
   2  15   4      268.24      266.21     18.55 o
   3  15   4      266.56      279.61     21.97 o
   4  15   4       28.18       11.62     23.13 o
  -4  16   4       28.60       43.25     23.41 o
  -3  16   4      147.77      183.75     20.46 o
  -2  16   4       17.38       24.32     15.54 o
  -1  16   4       90.85       78.67     16.43 o
   0  16   4      352.43      377.15     29.70 o
   1  16   4      173.50      177.76     18.40 o
   2  16   4        0.64      -12.09     13.86 o
   3  16   4       88.58       79.54     18.41 o
   4  16   4       42.66       34.18     23.43 o
  -4  17   4       72.49       35.59     23.86 o
  -3  17   4       26.94       35.85     24.38 o
  -2  17   4       27.07       33.11     24.23 o
  -1  17   4       40.44       42.32     17.95 o
   0  17   4      386.68      357.20     23.94 o
   1  17   4       23.76       11.38     20.38 o
   2  17   4        0.21       17.87     17.76 o
   3  17   4      197.13      144.89     22.01 o
   4  17   4       42.98       27.90     24.78 o
  -3  18   4       14.07        1.67     19.30 o
  -2  18   4        0.66       -0.10     23.76 o
  -1  18   4        2.05       36.64     20.78 o
   0  18   4      668.64      664.37     35.20 o
   1  18   4        0.23       17.69     22.45 o
   2  18   4      134.93      140.34     25.74 o
   3  18   4       13.04      -13.94     21.01 o
  -3  19   4       42.32       38.89     27.43 o
  -2  19   4       23.02       -0.40     20.54 o
  -1  19   4      498.42      538.17     32.05 o
   0  19   4      287.86      308.42     39.40 o
   1  19   4       90.90       68.35     22.32 o
   2  19   4       89.88       57.07     24.30 o
   3  19   4       33.68       31.42     24.74 o
  -2  20   4       93.66       75.50     24.94 o
  -1  20   4      105.48      115.39     23.91 o
   0  20   4        0.52        9.71     28.58 o
   1  20   4      160.82      148.28     37.36 o
   2  20   4        0.91        1.82     30.37 o
  -2  21   4       97.29       91.39     28.88 o
  -1  21   4       14.46      -15.02     30.87 o
   0  21   4       29.76       18.64     25.14 o
   1  21   4      421.31      399.89     51.91 o
   2  21   4        4.91       24.20     40.10 o
  -1  22   4       53.41       44.48     29.29 o
   0  22   4      143.55      158.25     30.32 o
   1  22   4       37.61       80.00     44.66 o
  -5   0   5       82.24       66.80     24.96 o
  -3   0   5      759.54      707.49     36.28 o
  -1   0   5     1296.35     1188.28     34.40 o
   1   0   5      264.69      307.23     10.78 o
   3   0   5      298.24      199.71     41.99 o
   5   0   5      129.54       74.46     28.63 o
  -6   1   5      165.14      142.48     28.10 o
  -5   1   5       80.61      103.10     17.35 o
  -4   1   5      174.77      189.73     12.92 o
  -3   1   5       22.31       26.33      6.23 o
  -2   1   5        1.79       -4.08      4.20 o
  -1   1   5        0.81        2.60      4.85 o
   0   1   5     1473.30     1536.43     25.18 o
   1   1   5     5535.43     5547.82     65.30 o
   2   1   5      225.60      242.10     11.44 o
   3   1   5       64.79       64.23      5.15 o
   4   1   5      230.37      202.73      9.89 o
   5   1   5       13.45       22.92     16.46 o
   6   1   5       33.44       62.44     42.81 o
  -6   2   5       11.43       10.77     21.65 o
  -5   2   5       17.60       21.13     18.03 o
  -4   2   5      248.44      234.72     13.73 o
  -3   2   5       47.88       34.24      6.11 o
  -2   2   5      923.88      876.73     16.35 o
  -1   2   5       19.33       21.03      5.31 o
   0   2   5      105.10      115.93      7.21 o
   1   2   5     1945.75     1944.49     26.48 o
   2   2   5     8076.60     8298.97    170.23 o
   3   2   5      100.92      105.49      5.27 o
   4   2   5        0.31        3.21      8.24 o
   5   2   5       44.29       35.07     12.76 o
   6   2   5       34.91      -40.58     40.58 o
  -6   3   5        5.64       -3.95     24.66 o
  -5   3   5       97.52      118.96     20.72 o
  -4   3   5      590.49      610.59     18.24 o
  -3   3   5        2.20        2.43      5.54 o
  -2   3   5     1464.48     1453.17     23.30 o
  -1   3   5     2078.39     2202.10     29.48 o
   0   3   5     5027.99     4915.50     59.23 o
   1   3   5       16.67        9.06      3.95 o
   2   3   5      330.50      313.35     13.08 o
   3   3   5       26.18       31.30      7.89 o
   4   3   5       40.62       47.24     12.57 o
   5   3   5        1.15       -1.78     15.74 o
   6   3   5       52.47       21.89     43.64 o
  -6   4   5       14.21        6.81     30.08 o
  -5   4   5        4.75       -7.31     18.00 o
  -4   4   5       13.08       11.68      6.38 o
  -3   4   5     1024.27     1006.97     17.47 o
  -2   4   5      197.29      215.65      7.44 o
  -1   4   5     2655.27     2655.30     33.26 o
   0   4   5      771.73      802.36     14.36 o
   1   4   5     1013.48     1003.03     14.34 o
   2   4   5       29.25       21.39      3.51 o
   3   4   5       30.47       33.34      8.47 o
   4   4   5      211.81      222.48     15.99 o
   5   4   5      310.68      284.93     25.14 o
   6   4   5        2.10       86.66     60.66 o
  -6   5   5        4.38       46.27     26.67 o
  -5   5   5      608.01      650.61     32.86 o
  -4   5   5        6.42       17.44      8.80 o
  -3   5   5     1017.53     1043.10     18.15 o
  -2   5   5     1687.15     1734.78     25.20 o
  -1   5   5      197.92      230.57      7.39 o
   0   5   5      143.62      150.40      6.39 o
   1   5   5       62.40       77.11      5.78 o
   2   5   5      405.63      396.83     10.49 o
   3   5   5      816.77      817.42     26.56 o
   4   5   5      211.97      232.22     18.09 o
   5   5   5      329.97      364.76     29.11 o
   6   5   5        9.46       13.00     58.50 o
  -6   6   5       12.88       17.90     31.58 o
  -5   6   5      104.83      136.57     23.66 o
  -4   6   5       32.90       29.90     10.87 o
  -3   6   5       64.40       77.28      7.08 o
  -2   6   5     1450.44     1530.89     24.11 o
  -1   6   5     1469.45     1516.67     20.73 o
   0   6   5       50.11       55.30      5.09 o
   1   6   5     3491.69     3701.92     45.00 o
   2   6   5     1287.75     1254.54     18.82 o
   3   6   5       11.74       15.78      4.65 o
   4   6   5      144.69      152.32     15.71 o
   5   6   5       30.07       44.96     16.72 o
  -5   7   5       18.90       48.13     20.51 o
  -4   7   5      207.54      255.64     15.86 o
  -3   7   5        0.73       -2.18      5.35 o
  -2   7   5     2858.57     3031.65     38.22 o
  -1   7   5       17.54       15.84      5.78 o
   0   7   5      695.27      751.06     12.98 o
   1   7   5      329.60      355.49      8.48 o
   2   7   5       37.04       44.41      7.24 o
   3   7   5      153.11      136.66      8.11 o
   4   7   5      103.11      108.94     17.30 o
   5   7   5        0.04       -0.19     23.16 o
  -5   8   5        0.00       -0.10     19.88 o
  -4   8   5      494.20      499.37     24.20 o
  -3   8   5      357.84      352.77     11.87 o
  -2   8   5        2.90       -2.61      8.52 o
  -1   8   5      508.73      522.50     13.51 o
   0   8   5      369.29      427.53     11.93 o
   1   8   5        9.74       17.76      5.76 o
   2   8   5       98.42      107.86      7.38 o
   3   8   5       20.29       16.34      5.33 o
   4   8   5        2.49       14.99     14.64 o
   5   8   5        0.18      -11.00     22.87 o
  -5   9   5       34.33       44.03     22.03 o
  -4   9   5      927.13      974.39     32.92 o
  -3   9   5       28.53       12.61      7.48 o
  -2   9   5      904.49      890.14     19.85 o
  -1   9   5     1337.45     1311.92     24.48 o
   0   9   5      469.72      483.67     14.31 o
   1   9   5     1305.74     1286.47     19.43 o
   2   9   5      528.49      505.54     13.99 o
   3   9   5       86.66       85.68      7.12 o
   4   9   5      232.92      264.31     21.09 o
   5   9   5       54.49      117.71     24.34 o
  -5  10   5        1.95        5.22     26.64 o
  -4  10   5      254.90      223.74     20.22 o
  -3  10   5     1812.81     1872.43     32.22 o
  -2  10   5       51.44       73.72     10.40 o
  -1  10   5      424.53      446.87     13.73 o
   0  10   5        0.02       -8.57      8.57 o
   1  10   5     1978.49     2097.28     33.78 o
   2  10   5        0.27       -2.84      8.16 o
   3  10   5      261.83      212.61     29.68 o
   4  10   5       36.59       29.19     14.69 o
   5  10   5      186.18      200.56     29.16 o
  -5  11   5       18.86       23.06     38.78 o
  -4  11   5      143.71      137.84     17.90 o
  -3  11   5      953.97      944.24     28.67 o
  -2  11   5      281.18      272.46     13.30 o
  -1  11   5        2.96        8.51      9.99 o
   0  11   5      407.22      384.08     17.32 o
   1  11   5      659.36      676.80     15.41 o
   2  11   5        1.95        3.53      7.54 o
   3  11   5        0.16        5.13     10.33 o
   4  11   5      449.78      446.38     26.99 o
   5  11   5        8.66        9.10     23.99 o
  -5  12   5       62.03       77.30     42.84 o
  -4  12   5       81.69       67.23     18.75 o
  -3  12   5       28.42       24.97     12.08 o
  -2  12   5       96.95      122.66     14.41 o
  -1  12   5      332.88      321.31     21.48 o
   0  12   5       15.71       25.71     10.95 o
   1  12   5      203.08      193.74      7.78 o
   2  12   5        4.10        8.09      8.54 o
   3  12   5       52.98       45.19     11.69 o
   4  12   5      146.30      147.76     21.63 o
   5  12   5       39.25       55.13     31.09 o
  -5  13   5       98.67      136.23     25.16 o
  -4  13   5       16.18       41.53     20.72 o
  -3  13   5       38.55       26.31     14.10 o
  -2  13   5      124.66      101.02     13.18 o
  -1  13   5       58.47       73.32     14.58 o
   0  13   5      789.45      813.73     26.58 o
   1  13   5        1.03       13.42      9.66 o
   2  13   5      136.39      113.38     11.60 o
   3  13   5        8.77        5.69     12.84 o
   4  13   5       52.35       41.26     42.82 o
   5  13   5      140.67      158.54     32.92 o
  -4  14   5      125.68       88.90     22.32 o
  -3  14   5      109.99       93.11     15.46 o
  -2  14   5        0.16        1.21     16.51 o
  -1  14   5      250.27      245.37     22.08 o
   0  14   5       58.91       42.42      7.54 o
   1  14   5       12.55       30.27     12.76 o
   2  14   5      215.24      203.11     16.17 o
   3  14   5       19.35        5.28     19.38 o
   4  14   5      109.16      127.32     37.40 o
  -4  15   5      273.51      299.91     27.99 o
  -3  15   5       19.72       24.53     13.42 o
  -2  15   5       24.11       39.75     24.63 o
  -1  15   5       20.74       30.25     14.94 o
   0  15   5      236.55      239.52     19.02 o
   1  15   5        3.07       15.41     12.61 o
   2  15   5       14.03        1.27     14.99 o
   3  15   5       13.52       26.13     21.16 o
   4  15   5      110.98       76.11     30.37 o
  -4  16   5       18.37       15.51     26.80 o
  -3  16   5        0.64       27.83     19.77 o
  -2  16   5      108.14      129.16     19.49 o
  -1  16   5       21.30       25.16     16.37 o
   0  16   5        0.28       11.18     17.76 o
   1  16   5       20.79       15.43     18.05 o
   2  16   5      151.60      188.83     22.53 o
   3  16   5       35.56       16.97     18.35 o
   4  16   5        4.52        6.41     36.28 o
  -4  17   5      242.26      235.31     49.96 o
  -3  17   5       81.50       77.51     21.86 o
  -2  17   5       14.11       36.30     26.48 o
  -1  17   5        6.12      -17.60     17.60 o
   0  17   5       85.75       89.80     25.03 o
   1  17   5       29.02       15.92     17.90 o
   2  17   5        1.31      -22.11     22.11 o
   3  17   5      295.66      317.91     24.94 o
  -3  18   5      288.17      326.46     31.02 o
  -2  18   5        1.62       37.22     21.53 o
  -1  18   5       40.31       39.11     22.70 o
   0  18   5      360.41      389.86     29.59 o
   1  18   5      688.87      736.10     37.63 o
   2  18   5       13.25       -3.08     23.13 o
   3  18   5        3.40       20.84     24.89 o
  -3  19   5       22.85       52.66     37.63 o
  -2  19   5        0.41       10.14     43.18 o
  -1  19   5      113.45      137.92     25.23 o
   0  19   5      598.01      707.00     43.28 o
   1  19   5      116.76       88.39     29.78 o
   2  19   5        0.00        5.69     26.70 o
   3  19   5       44.81       76.19     30.85 o
  -2  20   5      153.29      206.90     26.55 o
  -1  20   5       63.53       77.11     26.33 o
   0  20   5       22.31       35.05     24.23 o
   1  20   5       31.91       28.21     24.34 o
   2  20   5      130.06      170.39     33.89 o
  -2  21   5        2.38       23.36     26.69 o
  -1  21   5       96.00       76.86     29.22 o
   0  21   5      177.32      113.91     28.98 o
   1  21   5       36.00       22.66     25.90 o
   2  21   5        0.90        2.59     58.48 o
  -1  22   5        9.95       35.89     60.52 o
   0  22   5       25.92       49.78     54.17 o
  -6   0   6      386.23      438.91     58.94 o
  -4   0   6        8.13       13.35     12.64 o
  -2   0   6     1083.64     1032.73     24.59 o
   0   0   6     7092.01     6867.58    141.35 o
   2   0   6      805.61      819.02     27.93 o
   4   0   6      497.44      524.30     20.76 o
   6   0   6       12.97      -49.83     54.16 o
  -6   1   6        9.34       -4.55     25.52 o
  -5   1   6       15.06        5.54     20.07 o
  -4   1   6       78.07       92.12     11.70 o
  -3   1   6     1420.66     1377.43     26.29 o
  -2   1   6     2037.11     2090.72     28.66 o
  -1   1   6        3.79       -1.55      5.98 o
   0   1   6     1340.23     1309.39     23.20 o
   1   1   6      775.12      786.98     14.73 o
   2   1   6      656.52      701.64     12.05 o
   3   1   6       65.53       78.24     10.11 o
   4   1   6        0.06       -3.39      4.26 o
   5   1   6      435.36      397.99     34.40 o
   6   1   6       65.81       63.26     46.87 o
  -6   2   6        0.72      -12.38     26.23 o
  -5   2   6       60.43       86.08     21.17 o
  -4   2   6       62.43       57.00     11.57 o
  -3   2   6      101.92      107.43      7.95 o
  -2   2   6      238.39      261.10     10.34 o
  -1   2   6      704.97      654.87     15.68 o
   0   2   6     1460.94     1531.10     25.19 o
   1   2   6      649.76      667.69     16.18 o
   2   2   6       16.79       26.95      4.69 o
   3   2   6     2755.79     2867.93     37.44 o
   4   2   6      524.69      583.04     28.23 o
   5   2   6      203.55      167.93     24.94 o
   6   2   6        5.34       28.17     60.66 o
  -6   3   6        7.70      -22.36     29.40 o
  -5   3   6       19.41       28.38     20.02 o
  -4   3   6        4.62        9.05     10.01 o
  -3   3   6      263.55      259.41      7.96 o
  -2   3   6      754.44      805.71     16.87 o
  -1   3   6      210.51      238.01     14.23 o
   0   3   6      959.52      965.77     19.43 o
   1   3   6      180.78      165.29      6.83 o
   2   3   6       60.11       50.38      6.67 o
   3   3   6       11.90        8.75      4.24 o
   4   3   6        6.42        4.17     12.02 o
   5   3   6       79.15       64.80     16.97 o
   6   3   6       28.06      -15.17     82.33 o
  -6   4   6        0.33        5.35     22.25 o
  -5   4   6       81.08       44.86     22.23 o
  -4   4   6       62.17       41.98     15.56 o
  -3   4   6        3.81       -4.54      4.54 o
  -2   4   6       11.43        2.12      5.58 o
  -1   4   6       62.44       54.56      6.16 o
   0   4   6     1310.32     1365.35     21.50 o
   1   4   6      178.94      199.19      6.76 o
   2   4   6     1349.26     1431.02     20.96 o
   3   4   6      166.68      162.63      9.31 o
   4   4   6      125.28      140.68     19.54 o
   5   4   6       57.73       27.53     19.98 o
  -6   5   6        5.01       -7.93     27.41 o
  -5   5   6      197.85      225.17     26.38 o
  -4   5   6       91.19       80.31     10.71 o
  -3   5   6      178.14      185.26      9.91 o
  -2   5   6        0.36        6.56      6.27 o
  -1   5   6     3970.27     4130.12     49.35 o
   0   5   6       40.13       17.85      6.47 o
   1   5   6     1654.66     1757.12     27.18 o
   2   5   6      703.37      661.04     12.72 o
   3   5   6        0.01       -1.56      3.05 o
   4   5   6        0.42       13.56     20.19 o
   5   5   6       32.31       67.93     31.90 o
  -5   6   6        0.84       36.10     18.71 o
  -4   6   6       29.33        6.08     14.56 o
  -3   6   6      113.86      115.37      9.45 o
  -2   6   6      468.69      457.57     15.87 o
  -1   6   6       22.89       13.61      4.37 o
   0   6   6      213.88      220.44      8.48 o
   1   6   6        0.09        6.19      4.98 o
   2   6   6      849.25      881.87     16.75 o
   3   6   6      184.45      185.48     10.44 o
   4   6   6       28.43       34.07     15.37 o
   5   6   6        8.80        5.07     22.26 o
  -5   7   6       34.37       -4.69     18.63 o
  -4   7   6        1.73        4.24      9.93 o
  -3   7   6      541.47      563.52     15.61 o
  -2   7   6     1528.77     1533.25     25.91 o
  -1   7   6     1117.67     1188.03     27.62 o
   0   7   6      200.36      207.54      8.96 o
   1   7   6     2114.52     2180.62     30.07 o
   2   7   6        2.72        7.23      6.57 o
   3   7   6      472.92      469.53     17.24 o
   4   7   6      100.61      133.32     20.83 o
   5   7   6       72.94      108.33     22.23 o
  -5   8   6        9.64       12.37     30.40 o
  -4   8   6        1.59       -1.49     16.69 o
  -3   8   6        1.32        0.93      7.95 o
  -2   8   6     2263.95     2232.14     33.58 o
  -1   8   6        0.15       12.58      6.41 o
   0   8   6      410.87      374.03     10.79 o
   1   8   6      114.45      123.24      7.70 o
   2   8   6       15.52        9.95      7.83 o
   3   8   6      331.72      353.90     15.46 o
   4   8   6        0.22       12.36     18.82 o
   5   8   6       44.63       33.78     35.40 o
  -5   9   6       46.58       65.10     29.08 o
  -4   9   6      115.34      119.28     17.05 o
  -3   9   6      250.23      243.68     16.85 o
  -2   9   6      389.36      395.67     13.65 o
  -1   9   6      267.11      290.21     12.00 o
   0   9   6      844.45      829.61     22.55 o
   1   9   6       72.66       69.35      7.82 o
   2   9   6      141.13      150.58     11.12 o
   3   9   6       65.35       70.45      8.75 o
   4   9   6      187.28      194.55     25.00 o
   5   9   6        0.16      -33.90     36.11 o
  -5  10   6       98.24       67.66     38.95 o
  -4  10   6      132.55      117.89     16.63 o
  -3  10   6      930.04      899.57     24.67 o
  -2  10   6      282.39      293.58     15.87 o
  -1  10   6      175.31      197.43     10.52 o
   0  10   6      222.33      216.26     13.97 o
   1  10   6       42.28       42.37     10.96 o
   2  10   6      138.70      146.60     10.57 o
   3  10   6     1643.45     1657.99     63.79 o
   4  10   6        6.81       18.72     19.07 o
   5  10   6        7.94        7.24     20.36 o
  -5  11   6       12.83       21.53     29.73 o
  -4  11   6        4.06       -1.77     16.60 o
  -3  11   6     1873.41     1823.99     41.22 o
  -2  11   6      191.15      193.71     13.20 o
  -1  11   6        5.99       -1.48     12.60 o
   0  11   6      589.24      625.07     22.49 o
   1  11   6      514.60      482.57     20.44 o
   2  11   6      120.72      107.18      9.04 o
   3  11   6      283.88      267.05     17.39 o
   4  11   6       88.01      113.40     35.34 o
   5  11   6       21.93       52.77     26.52 o
  -5  12   6      119.00      116.95     30.62 o
  -4  12   6       56.40       59.57     23.74 o
  -3  12   6      469.75      429.13     19.24 o
  -2  12   6      292.74      288.63     20.95 o
  -1  12   6      197.32      181.13     18.44 o
   0  12   6       49.19       26.44     18.73 o
   1  12   6      133.36      128.55     11.74 o
   2  12   6       62.30       61.99     11.18 o
   3  12   6        4.03       11.71     10.96 o
   4  12   6        2.84       36.43     21.25 o
   5  12   6        3.31        1.40     34.66 o
  -4  13   6       19.60       23.17     19.89 o
  -3  13   6       15.52       17.02     12.15 o
  -2  13   6      136.00      155.95     14.27 o
  -1  13   6       49.10       53.08     13.79 o
   0  13   6      147.20      140.65     20.54 o
   1  13   6      482.73      469.81     18.07 o
   2  13   6     1665.98     1723.67     37.60 o
   3  13   6      170.00      179.37     39.40 o
   4  13   6       18.76       62.43     27.08 o
  -4  14   6      545.51      512.78     32.03 o
  -3  14   6      100.88       83.43     23.82 o
  -2  14   6       91.47       83.34     16.63 o
  -1  14   6      172.46      139.79     17.08 o
   0  14   6      307.87      296.10     20.31 o
   1  14   6        7.07      -11.82     12.27 o
   2  14   6     3060.86     3029.75     64.64 o
   3  14   6       81.88       65.97     25.03 o
   4  14   6       65.81       85.33     29.81 o
  -4  15   6      199.90      104.65     24.80 o
  -3  15   6      258.57      280.69     31.97 o
  -2  15   6      100.25       99.43     18.43 o
  -1  15   6      331.59      318.23     25.61 o
   0  15   6      268.40      300.27     24.52 o
   1  15   6      131.07      162.71     15.59 o
   2  15   6        0.27        8.26     16.03 o
   3  15   6       90.51       86.69     28.75 o
   4  15   6       22.30       -5.60     33.31 o
  -4  16   6        2.69       30.23     28.70 o
  -3  16   6       29.26       24.39     20.26 o
  -2  16   6       30.31       25.41     32.87 o
  -1  16   6        5.94       43.78     22.70 o
   0  16   6       13.19       11.45     15.62 o
   1  16   6       75.94       46.63     18.78 o
   2  16   6       37.02       83.83     23.90 o
   3  16   6      141.89      152.56     23.40 o
   4  16   6        7.29      -32.30     45.91 o
  -3  17   6       12.40       32.94     26.32 o
  -2  17   6       51.74       34.13     28.58 o
  -1  17   6       46.34       43.59     22.61 o
   0  17   6        0.52       24.59     18.02 o
   1  17   6      486.56      516.41     31.56 o
   2  17   6       31.24       49.66     26.02 o
   3  17   6      329.29      268.74     26.47 o
  -3  18   6      102.51       66.74     23.49 o
  -2  18   6       84.07       82.16     23.71 o
  -1  18   6       20.51       19.83     22.17 o
   0  18   6        4.31       26.72     20.24 o
   1  18   6      497.32      575.47     33.41 o
   2  18   6       13.80      -11.58     23.72 o
   3  18   6      203.68      202.65     31.49 o
  -3  19   6       31.34       50.24     27.10 o
  -2  19   6        9.07      -25.03     45.38 o
  -1  19   6       25.05        7.27     31.17 o
   0  19   6      254.70      262.06     27.43 o
   1  19   6        4.32       32.42     25.63 o
   2  19   6       86.89      114.39     46.19 o
  -2  20   6      213.76      164.39     29.10 o
  -1  20   6        1.11       46.65     25.40 o
   0  20   6       16.90        4.16     23.40 o
   1  20   6        4.36      -20.22     25.86 o
   2  20   6        0.28       -0.26     25.94 o
  -1  21   6        0.86        4.10     27.61 o
   0  21   6        0.63      -14.99     24.13 o
   1  21   6       24.68       -2.06     32.81 o
  -5   0   7      177.08      207.33     38.44 o
  -3   0   7      544.92      529.21     24.71 o
  -1   0   7      661.41      711.13     23.68 o
   1   0   7     1062.18     1139.64     32.50 o
   3   0   7      203.00      195.18     22.57 o
   5   0   7      519.58      443.74     48.95 o
  -6   1   7       43.63       50.43     39.59 o
  -5   1   7       97.94      104.73     21.00 o
  -4   1   7      247.54      262.91     17.84 o
  -3   1   7       54.69       56.71      6.18 o
  -2   1   7        7.71       -1.18      6.09 o
  -1   1   7       61.17       83.18      7.81 o
   0   1   7      243.75      288.00     11.27 o
   1   1   7      685.18      723.32     14.54 o
   2   1   7        0.50        5.64      5.41 o
   3   1   7        3.54       -4.13      6.05 o
   4   1   7       17.22       40.38     12.00 o
   5   1   7       78.90       48.32     22.86 o
  -6   2   7      380.04      364.23     39.67 o
  -5   2   7      535.82      554.75     30.95 o
  -4   2   7      596.50      660.60     25.48 o
  -3   2   7       21.59       23.00      7.98 o
  -2   2   7       23.44       33.11      7.26 o
  -1   2   7      102.50       95.06      8.28 o
   0   2   7        1.83       13.25      6.62 o
   1   2   7      730.06      824.01     17.79 o
   2   2   7      182.31      187.42      8.56 o
   3   2   7      202.60      177.92     19.90 o
   4   2   7      421.74      440.81     24.03 o
   5   2   7        2.63       13.75     32.31 o
  -6   3   7      129.13      147.17     28.61 o
  -5   3   7       44.77       32.28     29.88 o
  -4   3   7       29.34       23.95     18.88 o
  -3   3   7        5.64        5.48      6.94 o
  -2   3   7     1592.64     1563.98     28.30 o
  -1   3   7      644.48      670.54     16.11 o
   0   3   7      161.55      204.92     10.05 o
   1   3   7      566.55      562.96     14.43 o
   2   3   7     1145.32     1168.99     18.90 o
   3   3   7        1.57        4.25      5.80 o
   4   3   7        7.88       12.05     16.00 o
   5   3   7        3.40       22.24     18.15 o
  -5   4   7       53.84       41.66     29.08 o
  -4   4   7       91.40       90.08     14.46 o
  -3   4   7      305.03      310.59     12.27 o
  -2   4   7      148.55      156.44     20.92 o
  -1   4   7     2258.36     2274.70     37.15 o
   0   4   7       27.25       23.67      6.60 o
   1   4   7      786.63      756.93     15.38 o
   2   4   7       61.75       58.90      6.31 o
   3   4   7      149.20      128.47      7.15 o
   4   4   7       40.14       50.26     27.52 o
   5   4   7      135.19      141.20     22.73 o
  -5   5   7        0.93       10.09     23.53 o
  -4   5   7       37.31       30.82     11.83 o
  -3   5   7       19.25       23.89      6.97 o
  -2   5   7      687.90      694.66     16.86 o
  -1   5   7      165.19      160.87     12.89 o
   0   5   7      675.78      740.47     16.51 o
   1   5   7      885.96      866.06     19.92 o
   2   5   7      788.24      764.14     26.53 o
   3   5   7      236.32      228.62     11.77 o
   4   5   7      126.26       84.49     19.67 o
   5   5   7        0.04      -18.98     24.70 o
  -5   6   7      402.77      397.31     38.86 o
  -4   6   7       33.42       33.40     14.33 o
  -3   6   7        0.12       -6.07      7.27 o
  -2   6   7       13.50       20.32      7.13 o
  -1   6   7       18.52        6.59      5.76 o
   0   6   7     1299.11     1224.82     26.06 o
   1   6   7       16.46       10.17      6.19 o
   2   6   7      942.01      939.64     24.41 o
   3   6   7       33.23       29.46      7.51 o
   4   6   7      317.22      308.95     28.14 o
   5   6   7      181.12      238.59     26.96 o
  -5   7   7       58.36       48.22     22.31 o
  -4   7   7       22.87        3.42     11.59 o
  -3   7   7      301.69      284.21     12.20 o
  -2   7   7     2310.37     2417.17     55.99 o
  -1   7   7      361.68      366.29     15.97 o
   0   7   7      100.95      126.03      9.94 o
   1   7   7        0.08        4.38      8.22 o
   2   7   7      190.76      183.34      9.92 o
   3   7   7      356.12      355.29     15.15 o
   4   7   7       80.08       18.31     22.52 o
   5   7   7       57.75       55.76     21.98 o
  -5   8   7        8.20        1.09     21.36 o
  -4   8   7       91.01       85.22     13.82 o
  -3   8   7      163.30      174.46     10.78 o
  -2   8   7       24.76       31.27      8.02 o
  -1   8   7      388.85      399.98     26.29 o
   0   8   7      918.86      942.96     21.60 o
   1   8   7      554.63      577.93     17.41 o
   2   8   7       37.64       40.31      8.15 o
   3   8   7      650.97      662.47     24.55 o
   4   8   7        1.03        8.78     23.04 o
   5   8   7      163.71      143.73     31.64 o
  -5   9   7        2.64        2.00     30.33 o
  -4   9   7       84.05       95.09     16.76 o
  -3   9   7        3.74        2.70      7.92 o
  -2   9   7       11.68       24.23      9.24 o
  -1   9   7      568.16      562.45     16.38 o
   0   9   7        3.64        9.38      5.84 o
   1   9   7        3.19        0.01      8.26 o
   2   9   7       41.41       44.67      8.42 o
   3   9   7      458.96      489.41     22.98 o
   4   9   7       13.94       16.11     20.67 o
   5   9   7       81.02      115.77     25.62 o
  -5  10   7      221.82      157.81     34.54 o
  -4  10   7       94.54       94.29     20.19 o
  -3  10   7       43.43       28.77     10.29 o
  -2  10   7      100.10       89.82     11.62 o
  -1  10   7      535.90      544.62     23.20 o
   0  10   7       24.82       15.27     11.38 o
   1  10   7      172.61      154.66     12.14 o
   2  10   7        4.05        1.82      9.39 o
   3  10   7      427.17      409.05     20.06 o
   4  10   7        0.26       18.06     20.28 o
   5  10   7       19.37       60.53     31.76 o
  -5  11   7       99.25       73.87     30.91 o
  -4  11   7       18.14       19.83     18.52 o
  -3  11   7       14.11       26.20     12.33 o
  -2  11   7     2865.58     2945.48     63.37 o
  -1  11   7      314.87      317.82     16.26 o
   0  11   7       22.77       51.90     12.55 o
   1  11   7      176.12      161.08     12.86 o
   2  11   7      284.80      290.27     13.54 o
   3  11   7      164.48      171.08     16.06 o
   4  11   7      174.41      105.77     25.02 o
   5  11   7       22.36      -11.21     54.16 o
  -5  12   7       12.65      -35.90     35.90 o
  -4  12   7       61.66       86.90     20.53 o
  -3  12   7       60.71       48.33     14.70 o
  -2  12   7      627.20      640.09     24.13 o
  -1  12   7       18.52       26.22     12.45 o
   0  12   7        0.82      -13.30     13.30 o
   1  12   7       41.93       26.41     12.42 o
   2  12   7       26.98       32.14      9.88 o
   3  12   7      241.36      266.72     22.12 o
   4  12   7      764.00      882.97    128.92 o
  -4  13   7       10.56       -5.32     20.02 o
  -3  13   7       51.09       47.64     13.80 o
  -2  13   7      102.44       64.11     13.59 o
  -1  13   7        5.04        2.00     16.50 o
   0  13   7      185.80      193.53     19.66 o
   1  13   7      102.48      119.87     17.07 o
   2  13   7       20.17       19.75     11.63 o
   3  13   7      307.01      389.15     24.95 o
   4  13   7       67.68       28.01     37.83 o
  -4  14   7        4.38        1.42     25.15 o
  -3  14   7       72.20       63.91     14.18 o
  -2  14   7       22.68       20.13     16.54 o
  -1  14   7     1057.44     1065.47     42.31 o
   0  14   7        1.63        7.81     14.06 o
   1  14   7       11.12       -1.82     14.90 o
   2  14   7      261.39      223.56     20.73 o
   3  14   7       83.34       74.30     17.83 o
   4  14   7       11.33       28.87     40.51 o
  -4  15   7        1.81       32.90     28.56 o
  -3  15   7        2.27        6.61     22.39 o
  -2  15   7      245.55      238.01     20.63 o
  -1  15   7     1437.01     1470.76     47.57 o
   0  15   7      191.20      215.98     23.70 o
   1  15   7      195.82      176.22     25.19 o
   2  15   7      295.71      280.85     31.81 o
   3  15   7       12.69       13.52     19.17 o
   4  15   7       18.95       27.43     67.58 o
  -4  16   7       64.83       49.73     33.39 o
  -3  16   7       36.34       33.57     21.47 o
  -2  16   7        1.17       -5.29     19.68 o
  -1  16   7      283.83      299.30     24.67 o
   0  16   7        4.78       -1.43     18.39 o
   1  16   7       26.11        5.91     18.02 o
   2  16   7       55.72       37.73     22.82 o
   3  16   7        4.02      -20.02     20.04 o
  -3  17   7      122.41      134.52     32.62 o
  -2  17   7      113.51      138.17     25.04 o
  -1  17   7        1.48      -11.37     20.53 o
   0  17   7       16.27       19.19     18.91 o
   1  17   7       59.69       25.79     17.44 o
   2  17   7      160.18      152.50     27.42 o
   3  17   7      118.99       77.27     24.52 o
  -3  18   7       55.33       54.57     26.90 o
  -2  18   7        5.17       35.23     25.03 o
  -1  18   7      193.96      194.45     27.77 o
   0  18   7      157.15      140.16     22.68 o
   1  18   7      200.63      219.62     29.63 o
   2  18   7       79.47       43.17     28.96 o
   3  18   7      319.25      372.89     52.84 o
  -2  19   7       15.35       -0.48     28.73 o
  -1  19   7      265.60      258.03     41.21 o
   0  19   7       13.35        4.54     21.77 o
   1  19   7       17.78       51.91     43.34 o
   2  19   7        0.14        8.73     26.62 o
  -2  20   7       88.56       58.03     35.12 o
  -1  20   7      189.70      180.01     28.97 o
   0  20   7       38.46       48.82     24.41 o
   1  20   7        0.00      -22.90     27.35 o
   2  20   7       61.82       81.41     35.68 o
  -1  21   7        8.60       47.70     29.05 o
   0  21   7        1.62      -19.10     29.96 o
   1  21   7        0.20       46.38     41.40 o
  -4   0   8      477.93      510.08     34.98 o
  -2   0   8     4710.72     4875.66    106.36 o
   0   0   8        0.92       -9.08      9.08 o
   2   0   8       80.57       72.24     11.78 o
   4   0   8      574.21      555.35     71.50 o
  -5   1   8       29.67       13.62     21.63 o
  -4   1   8      144.04      162.74     21.80 o
  -3   1   8      386.98      407.03     16.04 o
  -2   1   8       72.83       93.89     10.82 o
  -1   1   8     4939.73     4982.71     83.60 o
   0   1   8        1.20        0.79      7.42 o
   1   1   8       33.60       16.08      8.48 o
   2   1   8      912.75      939.22     19.68 o
   3   1   8      271.68      263.78     13.97 o
   4   1   8      598.93      596.90     24.68 o
   5   1   8       56.04       14.05     33.77 o
  -5   2   8        0.79      -20.06     20.06 o
  -4   2   8        3.61       14.75     13.64 o
  -3   2   8     1040.99     1016.79     33.27 o
  -2   2   8      120.57      137.78     11.82 o
  -1   2   8      814.31      865.39     21.70 o
   0   2   8     1725.69     1715.45     31.91 o
   1   2   8     1560.70     1592.40     33.77 o
   2   2   8        1.64       -6.94      6.94 o
   3   2   8      260.09      272.14     12.82 o
   4   2   8        0.97       -4.51     12.80 o
   5   2   8       45.46       -2.15     41.87 o
  -5   3   8       72.68      119.30     24.47 o
  -4   3   8       85.47       74.19     16.69 o
  -3   3   8        0.01        4.35      6.50 o
  -2   3   8        0.84        9.18      8.18 o
  -1   3   8      596.67      620.57     18.26 o
   0   3   8       25.29       37.11      8.26 o
   1   3   8      438.46      489.27     13.77 o
   2   3   8        4.55        2.78      7.26 o
   3   3   8     1003.28      937.96     58.93 o
   4   3   8       12.42       14.54     18.00 o
   5   3   8       86.24       84.68     28.94 o
  -5   4   8      104.50      114.03     29.76 o
  -4   4   8       54.64       54.18     17.76 o
  -3   4   8      621.68      630.33     17.89 o
  -2   4   8      186.49      167.83     11.77 o
  -1   4   8      764.83      823.26     21.66 o
   0   4   8      808.84      816.60     25.69 o
   1   4   8       76.78       84.42      8.37 o
   2   4   8      440.20      419.76     15.00 o
   3   4   8        0.02        1.65      7.20 o
   4   4   8       27.53       20.35     15.84 o
   5   4   8      350.88      360.12     37.21 o
  -5   5   8       83.09       98.63     25.83 o
  -4   5   8       52.85       35.88     16.11 o
  -3   5   8       87.59       93.79     10.01 o
  -2   5   8     1210.38     1243.05     29.68 o
  -1   5   8       14.27        2.25      9.43 o
   0   5   8     2965.04     2933.13     72.51 o
   1   5   8      354.72      404.58     19.82 o
   2   5   8       66.55       67.82      8.74 o
   3   5   8       75.56       75.56      9.16 o
   4   5   8       58.33       50.39     21.63 o
   5   5   8        4.22       15.86     21.84 o
  -5   6   8        0.81       -2.68     21.64 o
  -4   6   8      621.53      561.35     24.69 o
  -3   6   8      158.84      163.49     11.61 o
  -2   6   8      288.74      286.69     15.04 o
  -1   6   8       38.97       57.96     18.16 o
   0   6   8     1411.45     1556.44     32.70 o
   1   6   8       66.53       70.86      8.41 o
   2   6   8       26.52       32.97      7.89 o
   3   6   8      237.84      197.31     25.90 o
   4   6   8       10.35        7.65     21.27 o
   5   6   8       61.85       69.36     44.41 o
  -5   7   8       47.35       18.88     22.70 o
  -4   7   8       55.93       43.41     23.74 o
  -3   7   8       14.42        2.75      9.14 o
  -2   7   8       82.34       76.07      9.69 o
  -1   7   8     1465.86     1532.67     31.51 o
   0   7   8        4.82       -4.69      6.14 o
   1   7   8      145.10      129.97      9.37 o
   2   7   8       93.83       86.20     12.24 o
   3   7   8      241.60      246.16     25.23 o
   4   7   8      125.15      112.42     22.71 o
   5   7   8        2.35       55.92     21.63 o
  -5   8   8        0.00        1.72     29.83 o
  -4   8   8      103.65       98.64     28.75 o
  -3   8   8        4.63       10.53      8.87 o
  -2   8   8       28.54       23.55      8.13 o
  -1   8   8       61.16       51.50      8.64 o
   0   8   8      454.57      462.60     18.42 o
   1   8   8       50.69       51.69      9.63 o
   2   8   8      380.66      376.42     15.08 o
   3   8   8      710.51      728.91     28.41 o
   4   8   8        0.25        4.60     29.54 o
   5   8   8      115.11       78.61     27.64 o
  -5   9   8      195.61      141.33     32.11 o
  -4   9   8        3.05        3.39     20.80 o
  -3   9   8       11.39        3.53      9.38 o
  -2   9   8       70.35       68.05      9.10 o
  -1   9   8      200.75      213.63     16.86 o
   0   9   8      552.60      570.52     23.20 o
   1   9   8      238.04      233.29     13.68 o
   2   9   8       23.61       28.12     10.16 o
   3   9   8      933.35      856.37     34.50 o
   4   9   8      111.85      133.18     26.15 o
   5   9   8       54.74      127.03     99.66 o
  -5  10   8       85.15      109.05     31.01 o
  -4  10   8       94.23      102.89     34.12 o
  -3  10   8       61.96       66.75     14.98 o
  -2  10   8      494.40      464.30     19.00 o
  -1  10   8       24.24       15.16      9.98 o
   0  10   8      380.15      414.49     20.78 o
   1  10   8      879.61      869.07     28.97 o
   2  10   8       30.47       28.91     11.03 o
   3  10   8      256.33      230.19     28.76 o
   4  10   8        4.64      -27.28     37.07 o
   5  10   8      181.12      160.88     44.71 o
  -5  11   8       37.77      -23.61     41.93 o
  -4  11   8      128.66       80.01     28.26 o
  -3  11   8       24.26       20.31     13.25 o
  -2  11   8       53.27       35.64     11.97 o
  -1  11   8      408.77      400.47     15.99 o
   0  11   8      217.25      212.88     19.78 o
   1  11   8      327.43      328.01     18.92 o
   2  11   8      406.47      415.57     25.01 o
   3  11   8       47.91       58.66     19.14 o
   4  11   8      307.99      360.11     68.25 o
  -4  12   8      176.98      173.52     29.14 o
  -3  12   8        5.92       13.28     13.49 o
  -2  12   8       33.16       17.47     13.01 o
  -1  12   8        2.82        3.00     15.01 o
   0  12   8       36.63       33.94     14.84 o
   1  12   8      414.58      385.40     20.23 o
   2  12   8       18.48        2.51     13.58 o
   3  12   8      236.18      266.63     25.97 o
   4  12   8       23.33       37.07     40.60 o
  -4  13   8      244.96      251.40     36.14 o
  -3  13   8      283.12      239.28     18.23 o
  -2  13   8        5.13      -14.82     14.82 o
  -1  13   8      244.24      237.83     21.91 o
   0  13   8      442.80      441.78     25.80 o
   1  13   8        2.02       10.28     15.98 o
   2  13   8      478.19      461.46     29.86 o
   3  13   8      147.87      154.32     26.33 o
   4  13   8      250.27      203.52     52.00 o
  -4  14   8      522.49      539.14     47.82 o
  -3  14   8        4.80       24.51     17.48 o
  -2  14   8       60.73       58.04     17.30 o
  -1  14   8       20.53       11.71     18.76 o
   0  14   8      730.61      719.53     31.79 o
   1  14   8      130.04      117.54     18.83 o
   2  14   8      299.25      308.33     27.58 o
   3  14   8       17.94       17.60     22.23 o
   4  14   8       50.34      -14.73     45.50 o
  -4  15   8       11.80       28.45     31.23 o
  -3  15   8        1.84       34.76     19.90 o
  -2  15   8        0.20       -2.59     31.33 o
  -1  15   8      301.84      338.77     27.82 o
   0  15   8      690.89      652.55     31.94 o
   1  15   8       58.54       25.14     17.10 o
   2  15   8       28.94       16.97     31.38 o
   3  15   8      171.66      198.10     26.57 o
  -3  16   8      204.45      226.84     28.56 o
  -2  16   8       14.40       10.97     20.37 o
  -1  16   8        0.08        8.09     18.63 o
   0  16   8        0.64      -14.82     21.12 o
   1  16   8      118.36      172.62     38.27 o
   2  16   8      127.05      150.71     29.13 o
   3  16   8       33.38       24.05     40.03 o
  -3  17   8        1.25       16.14     27.69 o
  -2  17   8        6.85       20.73     36.33 o
  -1  17   8      179.28      179.74     24.87 o
   0  17   8        3.09        4.03     25.19 o
   1  17   8        6.68       23.02     22.14 o
   2  17   8       18.73       52.07     28.92 o
   3  17   8       10.08       18.57     24.69 o
  -3  18   8       42.97       28.70     31.57 o
  -2  18   8       32.47       48.22     24.37 o
  -1  18   8       27.03       13.21     26.00 o
   0  18   8      221.65      212.01     27.78 o
   1  18   8       22.62       44.17     23.83 o
   2  18   8        8.91      -21.75     25.33 o
  -2  19   8       17.51      -18.54     30.68 o
  -1  19   8       34.17       55.14     25.84 o
   0  19   8      110.27       86.66     24.80 o
   1  19   8       15.25       18.01     25.19 o
   2  19   8       38.43       57.44     36.59 o
  -1  20   8      107.88      105.97     29.91 o
   0  20   8      127.34      119.86     29.39 o
   1  20   8        0.39       37.97     40.34 o
  -5   0   9       61.91       45.29     32.06 o
  -3   0   9        9.89       23.21      9.92 o
  -1   0   9      128.78       88.74     21.28 o
   1   0   9      962.10     1004.86     32.73 o
   3   0   9      693.52      647.84     25.58 o
   5   0   9       13.04      128.18     50.90 o
  -5   1   9        1.52        2.82     24.05 o
  -4   1   9      124.42      114.69     16.67 o
  -3   1   9        4.98        3.03      8.14 o
  -2   1   9      255.90      249.80     18.15 o
  -1   1   9      299.75      313.34     19.08 o
   0   1   9       13.25        0.50     10.01 o
   1   1   9     1165.62     1084.59     31.47 o
   2   1   9       16.27       -7.59      9.00 o
   3   1   9      122.57      119.88     11.08 o
   4   1   9       52.21       48.62     17.67 o
   5   1   9       10.12       36.68     24.02 o
  -5   2   9        0.18       16.04     28.46 o
  -4   2   9      176.32      152.24     19.23 o
  -3   2   9      295.04      296.91     13.78 o
  -2   2   9      614.43      633.59     21.80 o
  -1   2   9      192.21      226.21     17.60 o
   0   2   9      175.72      230.36     15.21 o
   1   2   9      176.26      184.96     15.07 o
   2   2   9      367.88      381.84     18.79 o
   3   2   9       16.24       25.22      8.38 o
   4   2   9      199.42      205.12     16.14 o
   5   2   9        0.05       -2.88     42.22 o
  -5   3   9        1.20       23.53     36.21 o
  -4   3   9      732.72      748.90     36.17 o
  -3   3   9      147.29      148.12     11.27 o
  -2   3   9       15.74       15.02      8.90 o
  -1   3   9        0.23       -4.37      9.44 o
   0   3   9     2336.40     2396.34     47.91 o
   1   3   9      427.45      460.89     17.96 o
   2   3   9       69.11       81.16     11.35 o
   3   3   9        6.72        3.61      8.00 o
   4   3   9      832.69      881.04     32.55 o
   5   3   9       25.27        5.06     40.51 o
  -5   4   9        0.02      -21.96     21.96 o
  -4   4   9      181.18      215.17     21.59 o
  -3   4   9        2.82        4.99      9.59 o
  -2   4   9       28.52       35.90     10.96 o
  -1   4   9     1125.00     1076.65     30.27 o
   0   4   9      158.83      138.18     12.05 o
   1   4   9        1.04       13.47      8.91 o
   2   4   9      614.10      624.19     24.18 o
   3   4   9      474.36      490.14     39.70 o
   4   4   9        3.34        5.43     23.46 o
   5   4   9       19.83       17.67     23.45 o
  -5   5   9       37.48       58.00     25.45 o
  -4   5   9      950.02     1005.87     52.81 o
  -3   5   9       98.57      100.93     11.41 o
  -2   5   9        1.63       -6.39     10.62 o
  -1   5   9      297.51      310.37     18.02 o
   0   5   9      489.39      492.85     19.71 o
   1   5   9      703.82      720.52     19.56 o
   2   5   9      207.72      215.35     13.48 o
   3   5   9       67.48       60.69     12.67 o
   4   5   9       94.66      125.22     25.71 o
   5   5   9      162.42      140.99     30.43 o
  -5   6   9      234.01      221.99     28.85 o
  -4   6   9      418.68      381.52     24.27 o
  -3   6   9       53.91       62.64     13.76 o
  -2   6   9      275.58      261.95     15.74 o
  -1   6   9      165.59      167.11     17.02 o
   0   6   9      198.80      184.94     18.53 o
   1   6   9      529.42      628.22     18.89 o
   2   6   9      824.63      784.23     21.88 o
   3   6   9       19.73       15.71     13.70 o
   4   6   9      288.91      248.33     42.70 o
   5   6   9        9.66      -19.21     21.51 o
  -5   7   9        7.39       11.18     27.52 o
  -4   7   9       32.47       48.99     17.53 o
  -3   7   9      532.88      534.49     36.28 o
  -2   7   9        7.47       11.75     11.17 o
  -1   7   9      182.53      210.02     16.27 o
   0   7   9      114.63      115.74     11.28 o
   1   7   9      131.39      144.35     13.51 o
   2   7   9      668.13      674.25     33.86 o
   3   7   9      120.59      148.30     16.09 o
   4   7   9      161.44      190.99     69.89 o
   5   7   9        5.66       52.54     28.79 o
  -5   8   9       19.90        9.82     28.07 o
  -4   8   9      224.25      199.39     25.52 o
  -3   8   9      467.38      508.09     23.03 o
  -2   8   9        0.05      -10.24     10.24 o
  -1   8   9        6.30       13.15      8.35 o
   0   8   9      466.56      452.47     17.43 o
   1   8   9        9.32        6.25      8.04 o
   2   8   9       57.22       42.22     20.41 o
   3   8   9        8.08      -12.12     13.35 o
   4   8   9      103.40       49.64     40.81 o
   5   8   9      168.56      135.28     37.48 o
  -5   9   9       70.82       76.46     51.94 o
  -4   9   9       15.21       28.01     25.65 o
  -3   9   9      277.42      305.42     22.50 o
  -2   9   9       45.41       49.02     11.82 o
  -1   9   9      113.56      108.30     12.51 o
   0   9   9      152.21      167.78     18.00 o
   1   9   9      939.94      974.33     27.92 o
   2   9   9      413.44      373.91     27.64 o
   3   9   9       57.81       51.90     16.04 o
   4   9   9       11.78      -13.68     28.25 o
  -5  10   9      329.63      301.11     44.93 o
  -4  10   9       27.94       29.43     22.72 o
  -3  10   9      277.14      264.36     18.57 o
  -2  10   9      169.40      173.79     22.93 o
  -1  10   9      132.03      135.22     18.25 o
   0  10   9      386.85      368.44     15.04 o
   1  10   9      740.77      730.94     25.56 o
   2  10   9       73.84       63.72     17.24 o
   3  10   9      163.28      203.83     23.96 o
   4  10   9      164.00      203.08     44.08 o
  -4  11   9       35.54       48.26     23.62 o
  -3  11   9      167.05      124.45     15.25 o
  -2  11   9      136.65      121.43     16.29 o
  -1  11   9       26.49       31.98     11.53 o
   0  11   9      115.52      139.89     18.15 o
   1  11   9      586.77      563.51     25.89 o
   2  11   9       46.39       64.28     22.31 o
   3  11   9      187.30      173.19     60.32 o
   4  11   9       75.18      143.89     39.04 o
  -4  12   9       21.92       96.46     30.53 o
  -3  12   9      878.47      807.48     31.50 o
  -2  12   9      183.83      139.30     19.12 o
  -1  12   9       46.62       25.73     16.64 o
   0  12   9      116.54       97.37     16.76 o
   1  12   9      364.34      322.98     21.43 o
   2  12   9       27.49       24.63     22.64 o
   3  12   9       90.77       59.93     22.73 o
   4  12   9      100.29       89.72     45.25 o
  -4  13   9        0.90       21.09     32.01 o
  -3  13   9        0.36       -1.98     18.92 o
  -2  13   9        0.01      -16.71     16.71 o
  -1  13   9        9.14        1.20     18.07 o
   0  13   9        6.60      -17.41     21.13 o
   1  13   9       72.57       71.84     16.85 o
   2  13   9       41.15       46.76     28.71 o
   3  13   9       11.69       -2.01     23.77 o
   4  13   9        0.11        9.91     57.41 o
  -4  14   9       15.70       -7.81     37.08 o
  -3  14   9       52.85       47.84     47.23 o
  -2  14   9        2.16      -18.34     18.34 o
  -1  14   9      160.14      154.91     23.55 o
   0  14   9      449.42      459.94     26.31 o
   1  14   9       75.20       58.21     31.97 o
   2  14   9      229.22      221.76     44.28 o
   3  14   9       89.86      100.69     32.52 o
  -3  15   9        0.04       10.89     25.99 o
  -2  15   9       35.40       40.23     21.48 o
  -1  15   9        0.25       -4.99     28.36 o
   0  15   9       60.67       80.93     21.54 o
   1  15   9        2.14      -15.50     22.64 o
   2  15   9      535.90      494.95     35.64 o
   3  15   9        9.33       35.74     28.17 o
  -3  16   9      134.71      142.54     29.87 o
  -2  16   9      210.94      209.62     27.61 o
  -1  16   9       12.05       39.28     21.76 o
   0  16   9       20.00      -23.48     23.48 o
   1  16   9       25.93        7.91     23.85 o
   2  16   9       23.17       12.29     30.84 o
   3  16   9       18.89       30.78     27.80 o
  -3  17   9       17.13        0.55     29.77 o
  -2  17   9       12.14       12.72     23.67 o
  -1  17   9        7.59        9.64     20.93 o
   0  17   9       11.35       22.59     20.95 o
   1  17   9     1272.83     1372.49     59.75 o
   2  17   9        1.36      -24.78     26.85 o
  -2  18   9       51.02       52.28     30.26 o
  -1  18   9      575.74      628.19     38.96 o
   0  18   9       25.70       38.02     24.91 o
   1  18   9      424.83      452.32     38.86 o
   2  18   9        1.61       15.51     31.23 o
  -2  19   9        7.17       15.98     26.50 o
  -1  19   9      164.32      159.72     31.26 o
   0  19   9       34.88       60.63     29.88 o
   1  19   9       22.50        7.41     26.19 o
   0  20   9        9.69       -5.48     36.80 o
  -4   0  10       35.98       28.96     23.19 o
  -2   0  10       70.97       65.91     18.11 o
   0   0  10      281.19      258.60     24.77 o
   2   0  10      140.77      137.50     19.31 o
   4   0  10      188.24      232.27     48.75 o
  -5   1  10       37.45       42.29     26.35 o
  -4   1  10       92.01       96.26     18.18 o
  -3   1  10     1629.55     1575.26     35.41 o
  -2   1  10      567.76      543.16     23.56 o
  -1   1  10      253.86      261.68     21.83 o
   0   1  10      174.54      191.02     17.55 o
   1   1  10     1942.00     1905.54     46.68 o
   2   1  10       47.73       43.88     10.95 o
   3   1  10        0.59       -1.58     14.87 o
   4   1  10       19.69       22.15     12.65 o
   5   1  10      368.64      286.84     31.40 o
  -5   2  10       57.72       72.19     27.21 o
  -4   2  10       18.62       27.56     18.61 o
  -3   2  10      163.87      139.59     18.34 o
  -2   2  10       47.14       42.79     16.39 o
  -1   2  10       13.50       -9.70     13.35 o
   0   2  10       34.93       31.28     12.27 o
   1   2  10      664.50      598.87     20.53 o
   2   2  10       20.40       21.49      9.23 o
   3   2  10      722.81      667.14     32.57 o
   4   2  10      228.74      195.65     19.78 o
   5   2  10      209.81      144.68     41.39 o
  -5   3  10       22.40      -31.67     31.67 o
  -4   3  10       85.78       63.64     18.71 o
  -3   3  10     1308.94     1387.69     30.50 o
  -2   3  10      421.63      449.08     24.24 o
  -1   3  10      121.23      113.95     14.92 o
   0   3  10       32.28       14.09     11.81 o
   1   3  10       95.25      116.73     15.91 o
   2   3  10       54.65       56.07     12.41 o
   3   3  10       14.06        9.71     14.07 o
   4   3  10      106.45      115.32     16.94 o
   5   3  10       73.88       72.81     31.48 o
  -5   4  10       44.31       74.09     25.53 o
  -4   4  10      260.24      298.75     25.66 o
  -3   4  10       80.75       72.13     11.31 o
  -2   4  10       56.67       51.75     11.46 o
  -1   4  10        0.04        7.57     12.46 o
   0   4  10      193.33      229.35     21.04 o
   1   4  10       12.52        9.73     10.15 o
   2   4  10      691.47      687.33     22.96 o
   3   4  10       82.45      100.97     16.35 o
   4   4  10       75.40       79.12     21.52 o
   5   4  10        6.78        6.50     48.75 o
  -5   5  10       38.67       33.07     28.13 o
  -4   5  10       45.72       70.50     19.58 o
  -3   5  10       28.50       49.25     11.80 o
  -2   5  10       63.94       65.09     13.06 o
  -1   5  10      141.44      142.42     16.16 o
   0   5  10       23.65       42.74     12.50 o
   1   5  10      398.26      401.75     21.72 o
   2   5  10     1228.42     1167.39     39.51 o
   3   5  10       52.52       33.96     25.96 o
   4   5  10       53.96       30.00     28.26 o
   5   5  10        3.96      -18.91     30.41 o
  -5   6  10       49.64       44.94     32.21 o
  -4   6  10      212.64      254.13     21.17 o
  -3   6  10       27.87       13.93     15.50 o
  -2   6  10       28.96       22.36      9.63 o
  -1   6  10      116.57      110.60     16.87 o
   0   6  10        0.04      -11.03     14.50 o
   1   6  10      499.33      469.84     20.09 o
   2   6  10      327.33      319.74     26.88 o
   3   6  10       99.37       52.37     18.82 o
   4   6  10      145.07      120.47     30.79 o
   5   6  10      104.72      134.85     32.37 o
  -5   7  10        0.77       16.36     34.74 o
  -4   7  10       10.23       23.06     22.98 o
  -3   7  10     1594.75     1683.17     46.17 o
  -2   7  10       28.45       30.38     11.70 o
  -1   7  10        0.52        2.51     13.65 o
   0   7  10      435.13      380.03     18.47 o
   1   7  10       81.95       85.49     11.95 o
   2   7  10        0.01        0.12     12.84 o
   3   7  10        2.57        4.40     17.75 o
   4   7  10       16.55       13.35     27.53 o
  -5   8  10        0.40       24.91     35.82 o
  -4   8  10       24.99        9.80     19.58 o
  -3   8  10      520.36      551.31     25.82 o
  -2   8  10      188.63      197.92     17.81 o
  -1   8  10       58.14       44.85     14.61 o
   0   8  10      542.18      568.87     24.35 o
   1   8  10        0.68       10.05      8.29 o
   2   8  10       26.35       29.39     17.54 o
   3   8  10      527.42      532.04     34.72 o
   4   8  10       68.65      126.79     37.48 o
  -4   9  10       12.37       65.46     29.30 o
  -3   9  10      255.21      235.50     23.79 o
  -2   9  10        7.00       -7.13     14.69 o
  -1   9  10       87.74       90.53     13.47 o
   0   9  10      259.03      265.90     17.22 o
   1   9  10      523.77      509.94     21.20 o
   2   9  10      689.81      763.61     33.35 o
   3   9  10      266.98      276.94     26.04 o
   4   9  10       57.37       57.41     56.33 o
  -4  10  10       81.47       51.46     31.39 o
  -3  10  10        1.28       11.33     16.59 o
  -2  10  10      483.73      503.35     23.45 o
  -1  10  10      308.05      343.81     28.01 o
   0  10  10      266.68      263.13     21.98 o
   1  10  10      351.69      320.73     22.30 o
   2  10  10       39.87       60.61     19.49 o
   3  10  10        0.04      -16.91     24.93 o
   4  10  10        5.50       55.61     35.75 o
  -4  11  10        1.61       -5.41     38.01 o
  -3  11  10      300.44      315.52     22.80 o
  -2  11  10     1083.15     1176.29     41.41 o
  -1  11  10        0.56       20.62     19.06 o
   0  11  10       11.65       17.64     21.96 o
   1  11  10       27.00      -17.41     21.67 o
   2  11  10       18.87       -5.26     19.78 o
   3  11  10       20.08       22.03     39.72 o
   4  11  10       61.46       27.76     44.71 o
  -4  12  10        0.03       -9.67     33.15 o
  -3  12  10        0.01        8.88     25.41 o
  -2  12  10       44.36       13.42     24.06 o
  -1  12  10      227.22      238.14     30.04 o
   0  12  10      104.78      153.52     19.75 o
   1  12  10      201.90      221.94     19.72 o
   2  12  10       28.74       24.00     22.88 o
   3  12  10       22.15       22.94     27.61 o
   4  12  10        0.03      -15.05     39.30 o
  -4  13  10       18.98       10.73     38.64 o
  -3  13  10       46.07       13.90     22.23 o
  -2  13  10      261.72      280.28     30.84 o
  -1  13  10      125.77       83.85     19.66 o
   0  13  10       14.88       38.68     26.16 o
   1  13  10        4.35       -9.64     18.78 o
   2  13  10      285.17      310.92     38.15 o
   3  13  10      127.99      157.87     25.65 o
  -3  14  10        0.66       40.32     27.18 o
  -2  14  10      119.79       81.72     24.64 o
  -1  14  10      153.06      119.20     28.25 o
   0  14  10      594.62      625.23     31.99 o
   1  14  10        1.43       -3.55     21.66 o
   2  14  10      427.30      365.57     39.55 o
   3  14  10       20.27       12.04     48.16 o
  -3  15  10        0.11       40.11     34.14 o
  -2  15  10       22.53       34.74     21.32 o
  -1  15  10      100.92       56.88     23.51 o
   0  15  10       77.89       71.25     21.21 o
   1  15  10       19.53       33.52     21.58 o
   2  15  10        7.84      -23.39     36.59 o
   3  15  10       38.30       51.64     28.67 o
  -3  16  10        9.80      -23.38     30.58 o
  -2  16  10        0.58       11.81     31.01 o
  -1  16  10      216.53      238.19     29.32 o
   0  16  10       19.26       27.80     22.49 o
   1  16  10        8.85       11.16     25.84 o
   2  16  10      115.51      102.47     43.83 o
  -2  17  10       30.87       12.47     25.86 o
  -1  17  10       47.81       52.51     24.71 o
   0  17  10        7.36       -9.39     23.86 o
   1  17  10        0.03      -12.72     29.71 o
   2  17  10       62.00       11.39     30.19 o
  -2  18  10        2.80       53.25     24.14 o
  -1  18  10       16.75       -2.63     29.14 o
   0  18  10       35.84       51.18     24.26 o
   1  18  10       94.50      105.45     29.14 o
  -1  19  10       20.54       20.89     24.62 o
   0  19  10        4.28       52.19     31.97 o
   1  19  10       69.76      144.81     52.81 o
  -5   0  11       10.96        3.40     75.83 o
  -3   0  11      419.58      350.26     23.77 o
  -1   0  11       62.78      127.34     65.00 o
   1   0  11      295.87      287.86     23.14 o
   3   0  11       45.55       75.83     28.17 o
   5   0  11        0.04       37.99     46.32 o
  -5   1  11        4.42      -21.38     26.05 o
  -4   1  11      119.17      101.13     20.08 o
  -3   1  11      515.23      473.20     21.85 o
  -2   1  11      474.29      496.14     24.00 o
  -1   1  11        8.34      -16.28     18.00 o
   0   1  11      309.07      336.76     22.52 o
   1   1  11      399.06      416.51     18.90 o
   2   1  11      317.41      311.85     22.59 o
   3   1  11      139.99      108.62     46.58 o
   4   1  11        3.59        3.33     15.20 o
   5   1  11       15.81       13.97     32.83 o
  -5   2  11       26.98       11.53     30.15 o
  -4   2  11       42.88       73.82     21.56 o
  -3   2  11       83.93       88.59     13.63 o
  -2   2  11       27.97       28.47     13.89 o
  -1   2  11      348.33      381.56     30.65 o
   0   2  11       44.89       43.05     16.20 o
   1   2  11       13.51       16.10     10.72 o
   2   2  11      632.22      625.51     23.24 o
   3   2  11      256.87      262.24     22.71 o
   4   2  11       70.15       71.08     18.48 o
   5   2  11        1.06       84.16     49.35 o
  -5   3  11       54.12       69.04     40.88 o
  -4   3  11        2.35      -15.97     17.76 o
  -3   3  11       44.96       44.69     14.80 o
  -2   3  11     1194.70     1185.92     39.29 o
  -1   3  11        8.72       -3.30     15.58 o
   0   3  11      300.02      308.42     19.43 o
   1   3  11       68.49       49.90     11.11 o
   2   3  11       71.63       70.46     12.28 o
   3   3  11       82.72       85.95     22.24 o
   4   3  11        3.50       -3.40     13.58 o
   5   3  11        3.14      -39.29     41.25 o
  -5   4  11        9.61       36.58     24.55 o
  -4   4  11       75.02       60.16     21.01 o
  -3   4  11      164.05      157.15     17.99 o
  -2   4  11      566.96      580.04     26.10 o
  -1   4  11       77.94       68.90     16.44 o
   0   4  11       26.48        3.27     15.49 o
   1   4  11      525.18      494.68     19.72 o
   2   4  11      205.09      213.63     17.40 o
   3   4  11       44.54       45.50     26.04 o
   4   4  11       42.86      -24.27     62.83 o
  -5   5  11       67.96      105.04     31.88 o
  -4   5  11      211.21      171.58     24.95 o
  -3   5  11        1.44        0.97     12.66 o
  -2   5  11      910.81      940.50     39.24 o
  -1   5  11      725.04      694.06     35.89 o
   0   5  11      176.26      205.28     23.56 o
   1   5  11       29.10        4.34     12.90 o
   2   5  11     1967.09     1880.16     58.62 o
   3   5  11      326.95      344.28     37.53 o
   4   5  11        2.17       29.05     24.45 o
  -5   6  11        4.07       13.19     49.10 o
  -4   6  11        9.18      -25.53     25.53 o
  -3   6  11       41.88       32.44     15.90 o
  -2   6  11      179.27      170.36     26.04 o
  -1   6  11       50.07       48.30     15.32 o
   0   6  11     1553.34     1587.69     54.12 o
   1   6  11      615.25      604.46     21.54 o
   2   6  11     1563.79     1523.33     40.65 o
   3   6  11        4.57       12.63     20.00 o
   4   6  11        2.39       -5.07     23.88 o
  -4   7  11       44.57       34.59     20.94 o
  -3   7  11       32.53       23.37     17.52 o
  -2   7  11      275.94      286.54     21.80 o
  -1   7  11       94.26       52.01     16.23 o
   0   7  11        0.16       -5.01     11.40 o
   1   7  11      352.57      366.35     17.61 o
   2   7  11      162.76      184.47     22.56 o
   3   7  11       20.99       22.19     19.32 o
   4   7  11      306.32      305.71    117.00 o
  -4   8  11       44.14       51.87     23.67 o
  -3   8  11      337.20      352.08     36.01 o
  -2   8  11        3.86       15.33     12.91 o
  -1   8  11      316.55      320.78     26.51 o
   0   8  11      252.69      259.48     13.92 o
   1   8  11      220.43      202.30     18.75 o
   2   8  11      184.01      198.06     29.14 o
   3   8  11      204.68      185.94     24.17 o
   4   8  11       33.25       72.73     52.09 o
  -4   9  11       18.88       -4.02     22.02 o
  -3   9  11       66.17       87.11     25.51 o
  -2   9  11       57.14       16.50     13.99 o
  -1   9  11     1542.14     1616.82     91.92 o
   0   9  11        2.29       -3.57     19.36 o
   1   9  11       37.03       58.59     19.49 o
   2   9  11       34.53       60.80     22.43 o
   3   9  11      257.07      272.71     31.06 o
   4   9  11       21.06        7.94     33.84 o
  -4  10  11       59.51       32.90     31.87 o
  -3  10  11       47.12       47.67     27.11 o
  -2  10  11        7.40       -0.19     15.87 o
  -1  10  11      322.13      283.15     25.01 o
   0  10  11       18.19      -20.45     21.55 o
   1  10  11     2305.97     2334.89     66.70 o
   2  10  11        4.43       38.02     21.64 o
   3  10  11        1.37      -23.60     36.66 o
   4  10  11       11.67       30.16     49.83 o
  -4  11  11        6.44      -20.14     31.54 o
  -3  11  11        0.50       56.36     23.14 o
  -2  11  11      343.65      373.65     27.40 o
  -1  11  11        0.77       22.02     16.38 o
   0  11  11      197.15      184.86     22.96 o
   1  11  11       32.49       67.95     23.71 o
   2  11  11       74.55       99.86     33.15 o
   3  11  11      103.80       94.32     28.58 o
   4  11  11       88.27       33.32     56.13 o
  -4  12  11       57.95       49.31     43.53 o
  -3  12  11       10.35       35.21     29.52 o
  -2  12  11       91.66       80.16     34.88 o
  -1  12  11       42.52       64.27     43.82 o
   0  12  11      161.55      168.57     23.66 o
   1  12  11        2.98       -2.05     21.41 o
   2  12  11       54.86       43.14     26.70 o
   3  12  11        0.58       25.74     29.03 o
  -3  13  11       56.41        5.56     27.20 o
  -2  13  11      165.89      213.00     24.97 o
  -1  13  11      168.94      157.66     22.12 o
   0  13  11      122.46      145.51     23.75 o
   1  13  11       22.11        0.11     28.73 o
   2  13  11       28.33       45.70     25.72 o
   3  13  11      139.80      178.34     43.25 o
  -3  14  11      175.48      119.12     30.93 o
  -2  14  11        0.95       -4.35     20.57 o
  -1  14  11        5.23       -5.07     22.56 o
   0  14  11       16.57       29.06     24.03 o
   1  14  11       25.85      -10.38     27.96 o
   2  14  11       83.20       64.73     26.11 o
   3  14  11        1.65       41.99     31.13 o
  -3  15  11        0.67      -38.05     38.05 o
  -2  15  11        5.84       21.86     25.66 o
  -1  15  11        0.43        1.10     23.43 o
   0  15  11       12.17       13.04     23.02 o
   1  15  11        4.39      -23.21     23.21 o
   2  15  11        5.52       12.64     27.39 o
  -2  16  11       93.34       64.91     24.76 o
  -1  16  11       94.47      107.30     28.42 o
   0  16  11       71.76      122.69     24.75 o
   1  16  11        5.39       -3.70     25.20 o
   2  16  11       89.29       81.95     30.54 o
  -2  17  11       77.33       69.33     29.82 o
  -1  17  11       27.23       11.06     27.66 o
   0  17  11        5.67       31.09     25.14 o
   1  17  11       62.07       40.55     28.81 o
  -1  18  11        1.25       33.79     50.83 o
   0  18  11       90.32      110.00     33.54 o
   1  18  11       39.28      -11.00     37.09 o
  -4   0  12      196.38      135.23     36.17 o
  -2   0  12      279.86      243.81     29.93 o
   0   0  12       63.17       44.28     23.94 o
   2   0  12      156.42      189.51     35.40 o
   4   0  12        9.58      -10.83     34.67 o
  -5   1  12      446.67      483.03     46.61 o
  -4   1  12      108.37       89.33     23.33 o
  -3   1  12      270.90      242.91     22.86 o
  -2   1  12      109.60      107.29     21.16 o
  -1   1  12      315.24      278.39     33.77 o
   0   1  12      232.87      277.05     24.74 o
   1   1  12      195.96      170.73     31.90 o
   2   1  12       32.04       42.93     18.65 o
   3   1  12      316.57      318.49     43.33 o
   4   1  12      159.94      180.60     52.27 o
  -5   2  12      178.19      172.08     37.22 o
  -4   2  12        0.04       27.02     24.42 o
  -3   2  12       41.13       33.16     15.83 o
  -2   2  12       38.71       38.52     16.17 o
  -1   2  12      126.59      161.13     36.90 o
   0   2  12        2.32       30.51     17.13 o
   1   2  12      172.36      173.03     17.37 o
   2   2  12        6.82       -3.32     14.20 o
   3   2  12      618.68      684.27     37.99 o
   4   2  12       48.49      138.88     36.72 o
  -5   3  12       52.43       -4.33     99.66 o
  -4   3  12       71.83       56.19     19.64 o
  -3   3  12      215.82      173.55     18.51 o
  -2   3  12       79.04       94.43     21.11 o
  -1   3  12        7.79       22.18     16.13 o
   0   3  12      766.89      760.34     43.56 o
   1   3  12       72.24       83.46     15.01 o
   2   3  12        0.01        5.22     21.79 o
   3   3  12      109.00       97.81     24.68 o
   4   3  12        0.23      -18.32     33.29 o
  -4   4  12      554.08      565.94     30.70 o
  -3   4  12       55.93       49.37     15.87 o
  -2   4  12       78.41       65.02     19.70 o
  -1   4  12      155.13      190.59     33.14 o
   0   4  12       63.39       69.78     16.76 o
   1   4  12        4.18       15.24     14.51 o
   2   4  12       80.31       95.17     17.27 o
   3   4  12        2.54      -10.86     28.08 o
   4   4  12       68.04       68.35     39.00 o
  -4   5  12      404.99      397.56     38.89 o
  -3   5  12       41.37       46.99     20.73 o
  -2   5  12        3.45      -14.05     14.05 o
  -1   5  12      132.79       87.93     21.72 o
   0   5  12      436.82      418.12     30.76 o
   1   5  12       55.17       60.10     14.51 o
   2   5  12      425.57      418.73     26.48 o
   3   5  12        4.01        9.03     21.80 o
   4   5  12       33.24       50.62     30.06 o
  -4   6  12       28.20       28.39     44.41 o
  -3   6  12       33.97       47.52     24.77 o
  -2   6  12        1.13      -11.44     11.44 o
  -1   6  12      160.62      106.24     19.23 o
   0   6  12        5.92      -15.83     15.83 o
   1   6  12      157.39      183.67     27.86 o
   2   6  12      565.54      568.37     27.50 o
   3   6  12      440.86      459.60     37.30 o
   4   6  12       75.82       69.87     39.00 o
  -4   7  12        5.48       -7.43     26.83 o
  -3   7  12       10.09      -15.49     22.25 o
  -2   7  12      106.18       68.63     21.96 o
  -1   7  12      529.65      571.59     31.07 o
   0   7  12        6.45        5.76     16.47 o
   1   7  12        2.38      -20.74     24.17 o
   2   7  12        0.36      -24.01     24.01 o
   3   7  12      244.97      264.89     32.82 o
   4   7  12       27.38      108.47     48.74 o
  -4   8  12        6.58       20.15     23.19 o
  -3   8  12      193.99      136.51     28.68 o
  -2   8  12       78.16       89.58     20.65 o
  -1   8  12      287.34      242.11     24.25 o
   0   8  12      141.14      130.62     20.21 o
   1   8  12      371.96      401.36     49.45 o
   2   8  12      109.70      126.88     21.28 o
   3   8  12        5.38       -8.52     24.99 o
   4   8  12       14.24       10.87     45.17 o
  -4   9  12       48.22       42.08     33.46 o
  -3   9  12        3.12       37.81     25.67 o
  -2   9  12       98.93       67.51     21.20 o
  -1   9  12      192.50      191.51     33.02 o
   0   9  12     1041.52     1026.62     93.13 o
   1   9  12       80.69       80.89     23.21 o
   2   9  12        7.22       -1.35     21.04 o
   3   9  12        7.53       20.15     37.64 o
   4   9  12      240.99      347.92     54.79 o
  -4  10  12        7.49      -24.86     35.01 o
  -3  10  12       21.48       23.61     28.06 o
  -2  10  12       62.83       67.30     24.38 o
  -1  10  12      106.33      113.28     29.19 o
   0  10  12        0.46      -18.39     18.39 o
   1  10  12        0.02      -14.79     17.97 o
   2  10  12      569.56      577.63     55.42 o
   3  10  12        8.08      -18.21     30.43 o
  -3  11  12        2.33       -5.33     30.38 o
  -2  11  12        3.16       11.38     21.78 o
  -1  11  12        4.01      -18.49     26.10 o
   0  11  12       27.26       15.61     21.70 o
   1  11  12        0.34       36.64     30.31 o
   2  11  12       33.85        6.53     32.59 o
   3  11  12       50.23       46.70     25.37 o
  -3  12  12        5.38        5.51     30.55 o
  -2  12  12       42.18        6.79     24.74 o
  -1  12  12       49.17       50.95     27.19 o
   0  12  12      180.03      199.78     27.41 o
   1  12  12      199.32      186.01     51.38 o
   2  12  12        3.17       -1.81     25.28 o
   3  12  12      108.42       94.06     28.86 o
  -3  13  12      140.57      103.37     27.11 o
  -2  13  12        6.05      -23.97     23.97 o
  -1  13  12       22.55       69.16     25.46 o
   0  13  12     1055.40     1183.10     52.69 o
   1  13  12      120.00      113.49     32.77 o
   2  13  12       47.04       39.82     29.08 o
   3  13  12      109.57      118.24     34.68 o
  -3  14  12        1.15      -11.79     33.58 o
  -2  14  12      219.20      277.21     39.55 o
  -1  14  12        8.28       -2.05     26.16 o
   0  14  12       49.52       30.54     27.79 o
   1  14  12       50.30       56.57     29.49 o
   2  14  12      180.50      159.05     36.90 o
  -2  15  12      115.46      105.82     27.43 o
  -1  15  12      215.17      205.66     27.39 o
   0  15  12       15.86       77.19     24.03 o
   1  15  12        0.10        1.28     28.80 o
   2  15  12        4.63      -11.39     25.46 o
  -2  16  12       22.97       17.09     26.92 o
  -1  16  12       15.38       52.10     28.64 o
   0  16  12       37.91       18.73     27.62 o
   1  16  12        1.23       16.58     29.48 o
  -1  17  12      165.90      177.60     31.73 o
   0  17  12       29.40       24.18     27.27 o
   1  17  12      102.60       -3.29     61.55 o
  -3   0  13      350.93      296.02     28.20 o
  -1   0  13      317.34      358.46     42.11 o
   1   0  13     1364.21     1413.82    110.50 o
   3   0  13       69.02       73.66     36.83 o
  -4   1  13       20.21       -4.72     20.39 o
  -3   1  13       10.27      -16.94     17.88 o
  -2   1  13       56.22       79.75     25.07 o
  -1   1  13      130.39      137.73     35.96 o
   0   1  13        0.03      -17.27     17.27 o
   1   1  13      576.41      608.72     34.53 o
   2   1  13      212.61      239.87     28.46 o
   3   1  13      141.58      244.55     38.21 o
   4   1  13        3.03      -12.89     26.60 o
  -4   2  13       40.10       -5.02     22.12 o
  -3   2  13      119.34      141.58     25.53 o
  -2   2  13       38.13       33.57     19.57 o
  -1   2  13      108.33      130.52     25.57 o
   0   2  13     1778.19     1820.58     60.70 o
   1   2  13      389.57      369.05     27.21 o
   2   2  13      490.82      525.16     29.54 o
   3   2  13       21.38       15.64     20.35 o
   4   2  13      319.02      313.37     44.61 o
  -4   3  13      643.10      708.80     47.32 o
  -3   3  13      136.71      161.54     30.45 o
  -2   3  13      455.69      495.05     35.20 o
  -1   3  13       17.14       12.02     19.55 o
   0   3  13      605.49      695.88     33.58 o
   1   3  13      176.44      162.70     20.58 o
   2   3  13      171.25      132.96     23.04 o
   3   3  13       84.62       52.53     22.07 o
   4   3  13      158.75      155.90     53.08 o
  -4   4  13       78.09       74.14     25.77 o
  -3   4  13      111.96      115.38     29.19 o
  -2   4  13      373.40      374.07     40.07 o
  -1   4  13      530.92      540.93     35.68 o
   0   4  13        2.08      -11.27     15.70 o
   1   4  13      102.66      132.78     28.97 o
   2   4  13      180.86      191.55     25.27 o
   3   4  13       32.98       17.21     26.12 o
   4   4  13       46.12       28.17     32.45 o
  -4   5  13      197.97      218.80     41.62 o
  -3   5  13        1.99        4.39     25.51 o
  -2   5  13       56.72       62.65     20.97 o
  -1   5  13      164.23      142.08     24.93 o
   0   5  13      187.74      217.78     32.83 o
   1   5  13      562.38      578.40     46.36 o
   2   5  13       14.04       20.94     28.14 o
   3   5  13      119.45      127.80     27.27 o
   4   5  13       15.92        1.78     67.16 o
  -4   6  13      101.31      113.57     42.84 o
  -3   6  13       47.28       71.50     27.20 o
  -2   6  13        3.60        3.78     15.41 o
  -1   6  13      508.71      455.31     30.65 o
   0   6  13       31.72        7.84     20.31 o
   1   6  13      457.02      490.43     33.82 o
   2   6  13      113.98       96.55     24.89 o
   3   6  13        0.16       12.95     22.77 o
   4   6  13      253.76      220.38     43.48 o
  -4   7  13      165.24      156.38     28.70 o
  -3   7  13      292.17      288.72     50.82 o
  -2   7  13      224.40      256.16     30.49 o
  -1   7  13       11.74        9.17     20.72 o
   0   7  13      173.95      199.39     27.46 o
   1   7  13      153.94      143.82     25.65 o
   2   7  13        4.91       -0.30     19.50 o
   3   7  13       69.85      101.95     28.93 o
   4   7  13       37.79      118.44     42.63 o
  -4   8  13        9.09      -33.51     33.51 o
  -3   8  13       64.48       91.20     52.54 o
  -2   8  13      205.88      250.40     28.83 o
  -1   8  13       34.48       10.14     20.49 o
   0   8  13      245.77      231.98     32.73 o
   1   8  13        9.50       19.31     20.86 o
   2   8  13       35.33       34.65     22.11 o
   3   8  13       19.32       18.93     45.31 o
  -4   9  13        4.20      -45.43     53.87 o
  -3   9  13        7.93       38.47     34.02 o
  -2   9  13       19.76        8.89     32.91 o
  -1   9  13       88.65       95.28     22.97 o
   0   9  13        0.00       -0.22     20.53 o
   1   9  13      466.81      487.14     32.27 o
   2   9  13        0.30        8.85     35.96 o
   3   9  13        0.40      -12.19     38.11 o
  -3  10  13        8.07       72.58     30.37 o
  -2  10  13       24.91        6.43     22.43 o
  -1  10  13       27.46       80.15     24.48 o
   0  10  13        1.09       -2.43     24.59 o
   1  10  13       44.84       50.95     25.70 o
   2  10  13        0.01       40.90     27.04 o
   3  10  13      252.12      273.66     35.27 o
  -3  11  13       10.60      -18.23     37.26 o
  -2  11  13        0.14       -8.47     25.96 o
  -1  11  13      138.06      142.21     30.63 o
   0  11  13      222.73      223.37     27.96 o
   1  11  13       81.73       58.68     30.64 o
   2  11  13       72.16       32.74     25.88 o
   3  11  13        2.89       23.53     31.49 o
  -3  12  13        3.01      -31.62     31.62 o
  -2  12  13      197.59      229.93     34.19 o
  -1  12  13        1.31       -2.99     26.56 o
   0  12  13        2.45       23.01     25.77 o
   1  12  13       13.43       -3.74     31.58 o
   2  12  13       33.34       13.84     27.89 o
  -2  13  13        0.85      -13.96     25.34 o
  -1  13  13       25.34       21.36     27.26 o
   0  13  13       87.90       35.92     26.31 o
   1  13  13       91.16       54.37     31.63 o
   2  13  13       13.28      -12.19     29.33 o
  -2  14  13      195.15      211.71     37.19 o
  -1  14  13       77.89      104.61     29.50 o
   0  14  13       16.98       48.25     30.98 o
   1  14  13       33.52       89.71     36.45 o
   2  14  13        0.36      -31.32     31.32 o
  -2  15  13       38.76       29.84     25.68 o
  -1  15  13        0.29        8.36     32.01 o
   0  15  13        2.69       43.04     30.40 o
   1  15  13       20.26       32.88     35.34 o
  -1  16  13       22.90       57.12     31.49 o
   0  16  13       68.45      115.36     42.57 o
  -4   0  14      249.31      240.35     44.39 o
  -2   0  14        1.82      -11.03     40.08 o
   0   0  14      895.07      855.22     58.85 o
   2   0  14        1.87       12.94     35.75 o
   4   0  14      166.95      224.33     45.28 o
  -4   1  14        2.67       -8.92     26.32 o
  -3   1  14       15.14       24.94     23.39 o
  -2   1  14      394.04      411.15     41.27 o
  -1   1  14      206.10      228.47     34.21 o
   0   1  14        3.27       16.89     24.89 o
   1   1  14      387.09      393.04     33.46 o
   2   1  14      478.01      486.28     36.15 o
   3   1  14      110.63      120.68     73.66 o
   4   1  14       33.28       52.79     33.07 o
  -4   2  14       40.25       12.05     24.26 o
  -3   2  14       26.46       58.45     35.53 o
  -2   2  14       11.89       -1.47     20.91 o
  -1   2  14      129.93      159.02     25.93 o
   0   2  14      383.55      368.85     29.96 o
   1   2  14      704.54      740.27     39.66 o
   2   2  14      219.51      199.10     31.79 o
   3   2  14       55.88       14.59     33.33 o
   4   2  14        8.04       44.07     42.16 o
  -4   3  14       98.26       62.61     30.57 o
  -3   3  14       22.15       16.68     25.33 o
  -2   3  14        0.50      -25.39     25.39 o
  -1   3  14      324.88      328.64     26.88 o
   0   3  14        2.32        9.97     21.93 o
   1   3  14      172.07      194.00     33.05 o
   2   3  14        9.92      -18.45     20.79 o
   3   3  14      549.90      638.27     56.38 o
  -4   4  14       35.29       47.67     37.11 o
  -3   4  14       81.47       71.96     32.63 o
  -2   4  14        2.11      -19.65     19.65 o
  -1   4  14      224.97      175.11     24.79 o
   0   4  14      170.86      180.01     25.37 o
   1   4  14       56.66       37.36     21.74 o
   2   4  14       83.18       35.19     30.96 o
   3   4  14        1.16      -25.92     25.92 o
  -4   5  14        4.98       -2.00     33.77 o
  -3   5  14        4.64       27.11     39.72 o
  -2   5  14        0.74        6.09     22.99 o
  -1   5  14       27.16       -4.96     20.64 o
   0   5  14       26.92       31.11     19.79 o
   1   5  14       18.83       58.05     23.01 o
   2   5  14      272.37      270.17     29.62 o
   3   5  14        7.07       -3.27     30.90 o
  -4   6  14       24.86       55.49     50.59 o
  -3   6  14        2.99       13.76     30.96 o
  -2   6  14      222.18      244.10     27.38 o
  -1   6  14        0.75        9.43     21.95 o
   0   6  14      295.29      298.27     41.89 o
   1   6  14       40.49       63.04     22.98 o
   2   6  14        1.58       17.85     28.77 o
   3   6  14       27.70       14.58     28.46 o
  -3   7  14      172.30      160.97     37.01 o
  -2   7  14      101.34       71.56     24.65 o
  -1   7  14        0.41       59.36     23.75 o
   0   7  14       13.86      -13.50     22.80 o
   1   7  14      270.29      294.86     29.82 o
   2   7  14        3.52        6.68     23.52 o
   3   7  14       72.08       97.96     31.22 o
  -3   8  14        1.73      -15.30     32.23 o
  -2   8  14        0.09       15.59     23.65 o
  -1   8  14      391.27      440.63     34.80 o
   0   8  14       33.30       87.02     26.03 o
   1   8  14        0.39       38.89     25.18 o
   2   8  14       10.90      -12.45     27.57 o
   3   8  14        4.28      -26.38     26.38 o
  -3   9  14      170.92       67.02     32.50 o
  -2   9  14        0.20        3.29     22.30 o
  -1   9  14       68.67       74.38     39.72 o
   0   9  14        0.23       -2.97     22.69 o
   1   9  14        4.44        0.94     22.91 o
   2   9  14       64.80       77.57     28.11 o
   3   9  14        3.67       48.11     36.35 o
  -3  10  14       46.57       43.79     36.10 o
  -2  10  14       23.44        0.16     27.47 o
  -1  10  14      363.16      326.02     41.68 o
   0  10  14        0.06       -7.13     24.26 o
   1  10  14      180.65      189.16     31.66 o
   2  10  14        5.96       22.68     28.29 o
   3  10  14        7.92       95.33     80.16 o
  -3  11  14       87.96       89.01     36.95 o
  -2  11  14       17.73       47.98     27.04 o
  -1  11  14      114.05      142.82     31.87 o
   0  11  14       67.48       34.81     29.26 o
   1  11  14       57.08       92.61     33.93 o
   2  11  14        0.58      -37.61     37.61 o
  -2  12  14       88.98       45.86     38.02 o
  -1  12  14      156.77      206.47     32.94 o
   0  12  14        8.63       -6.23     25.57 o
   1  12  14       93.18       75.52     36.85 o
   2  12  14        7.40       -4.97     36.11 o
  -2  13  14      165.16      188.75     35.58 o
  -1  13  14       32.18       28.61     27.14 o
   0  13  14      192.03      195.92     56.89 o
   1  13  14       25.52       18.72     63.80 o
  -1  14  14       59.10       27.17     36.52 o
   0  14  14      784.95      781.59     58.17 o
   1  14  14       14.53        4.84     37.69 o
   0  15  14       89.80      110.55     34.75 o
  -3   0  15        0.52      -37.62     37.62 o
  -1   0  15       77.76       56.24     34.35 o
   1   0  15        0.94       11.81     31.74 o
   3   0  15       24.83       -6.50     60.66 o
  -3   1  15       33.85       38.59     24.34 o
  -2   1  15       73.95      102.14     24.76 o
  -1   1  15      535.12      502.41     41.34 o
   0   1  15       10.77        8.18     25.42 o
   1   1  15       70.61      112.70     27.10 o
   2   1  15       42.34       26.00     38.30 o
   3   1  15      161.67      145.90     31.52 o
  -3   2  15       19.38      -23.48     23.48 o
  -2   2  15      266.11      302.50     33.88 o
  -1   2  15        5.53      -21.11     21.11 o
   0   2  15      121.17      109.75     25.83 o
   1   2  15      114.27      122.07     25.50 o
   2   2  15       33.83       51.43     32.31 o
   3   2  15       22.52       34.69     26.71 o
  -3   3  15      161.25      191.62     47.48 o
  -2   3  15      161.50      118.03     24.79 o
  -1   3  15       68.03       62.08     21.54 o
   0   3  15        0.04      -24.89     24.89 o
   1   3  15        2.73       16.01     22.94 o
   2   3  15        0.14      -24.48     24.48 o
   3   3  15      543.68      569.83     52.02 o
  -3   4  15      131.58      167.81     36.46 o
  -2   4  15       49.60       57.48     30.11 o
  -1   4  15        0.44       30.47     27.11 o
   0   4  15       16.44       45.64     25.17 o
   1   4  15       75.11       65.71     21.29 o
   2   4  15       13.32       49.26     45.83 o
   3   4  15       13.68       -5.19     29.15 o
  -3   5  15       62.13      144.28     39.65 o
  -2   5  15        0.20       15.73     23.27 o
  -1   5  15      544.23      495.83     46.12 o
   0   5  15       80.37       36.15     23.08 o
   1   5  15       11.38       -2.28     20.80 o
   2   5  15       11.03       15.06     31.12 o
   3   5  15      136.47      185.33     33.47 o
  -3   6  15        5.43      -31.39     31.39 o
  -2   6  15       86.16       42.36     28.22 o
  -1   6  15        0.79      -16.93     21.61 o
   0   6  15        0.03       -0.44     21.29 o
   1   6  15        7.63       15.05     31.77 o
   2   6  15       52.65       85.71     29.76 o
   3   6  15       16.09       70.89     37.93 o
  -3   7  15        0.94       34.64     31.37 o
  -2   7  15       53.01       37.96     25.06 o
  -1   7  15      198.61      238.11     29.00 o
   0   7  15        3.56      -27.94     27.94 o
   1   7  15        0.43      -21.18     26.72 o
   2   7  15       68.11       45.90     28.57 o
   3   7  15       25.95       16.47     58.50 o
  -3   8  15        0.58      -32.54     32.54 o
  -2   8  15      388.34      378.15     35.66 o
  -1   8  15       38.16       14.87     27.15 o
   0   8  15       35.28       31.49     26.39 o
   1   8  15       78.13       94.13     29.21 o
   2   8  15       79.13       87.61     30.86 o
  -3   9  15       10.40       44.78     47.37 o
  -2   9  15       16.53      -23.64     28.39 o
  -1   9  15       40.35      -14.83     28.05 o
   0   9  15        0.04       -4.88     25.06 o
   1   9  15        1.37       21.23     29.59 o
   2   9  15        6.80       54.34     32.16 o
  -2  10  15       63.98       68.13     28.45 o
  -1  10  15      154.94      169.62     36.38 o
   0  10  15       28.24       35.02     26.61 o
   1  10  15      117.88      136.82     41.28 o
   2  10  15       89.73       66.25     38.38 o
  -2  11  15      172.17      138.05     35.80 o
  -1  11  15       70.79       39.08     27.41 o
   0  11  15       13.56      -32.76     32.76 o
   1  11  15        0.53      -28.35     28.35 o
   2  11  15      114.89       98.17     46.26 o
  -1  12  15      110.12      101.34     30.14 o
   0  12  15      193.91      213.20     37.79 o
   1  12  15       16.22        4.13     33.97 o
  -1  13  15       64.79      138.49     46.17 o
   0  13  15       60.06       67.15     33.66 o
  -2   0  16      346.89      240.11     66.94 o
   0   0  16        0.11        9.80     50.49 o
   2   0  16      185.70      216.66     75.83 o
  -3   1  16      100.25      119.83     33.62 o
  -2   1  16        2.51       23.54     25.79 o
  -1   1  16       62.97      121.96     31.49 o
   0   1  16      496.13      486.40     43.78 o
   1   1  16      211.48      122.74     27.78 o
   2   1  16      289.91      249.65     49.83 o
   3   1  16        0.00       10.31     49.83 o
  -3   2  16       15.05        9.45     33.86 o
  -2   2  16        8.62      -15.16     27.69 o
  -1   2  16       62.50      123.54     34.47 o
   0   2  16       42.46       -5.88     23.08 o
   1   2  16       47.91       36.02     23.91 o
   2   2  16       24.06      -16.86     28.12 o
   3   2  16       97.77      105.13     48.75 o
  -3   3  16       66.06       51.90     55.98 o
  -2   3  16       57.83      114.47     32.27 o
  -1   3  16      294.54      281.06     29.76 o
   0   3  16      700.98      720.04     41.57 o
   1   3  16      242.38      238.85     34.41 o
   2   3  16       48.33      -14.39     30.75 o
  -3   4  16        0.44       65.49     49.87 o
  -2   4  16        0.90        4.44     24.69 o
  -1   4  16      126.44      104.84     29.63 o
   0   4  16       62.71       29.78     22.86 o
   1   4  16        1.80      -24.13     24.13 o
   2   4  16        8.66      -25.14     27.02 o
  -3   5  16       45.34       61.71     38.14 o
  -2   5  16       11.55       15.37     32.70 o
  -1   5  16       41.99       96.24     41.47 o
   0   5  16       10.24      -27.95     27.95 o
   1   5  16        6.20       -1.96     26.73 o
   2   5  16        3.19       -4.40     32.14 o
  -2   6  16       21.86       35.96     28.27 o
  -1   6  16      369.04      366.62     36.66 o
   0   6  16        3.95       56.72     25.56 o
   1   6  16       34.78       33.33     54.97 o
   2   6  16       54.61       62.51     38.38 o
  -2   7  16       94.90        9.70     45.38 o
  -1   7  16      286.71      273.23     32.34 o
   0   7  16        0.78        6.64     26.15 o
   1   7  16       52.09       94.99     37.62 o
   2   7  16       57.30       -2.75     29.01 o
  -2   8  16       95.15      168.43     41.76 o
  -1   8  16        0.08      -23.14     29.83 o
   0   8  16       26.80       -5.32     33.03 o
   1   8  16        0.97       24.96     31.90 o
   2   8  16       43.18       52.00     84.50 o
  -2   9  16       76.53       78.03     32.87 o
  -1   9  16       13.31       30.46     32.88 o
   0   9  16       56.95       33.75     28.74 o
   1   9  16       34.07       19.90     36.28 o
  -1  10  16       98.21       58.79     36.86 o
   0  10  16       99.06      107.61     47.38 o
   1  10  16        1.50      -10.17     30.07 o
  -1  11  16        0.01       53.75     40.32 o
   0  11  16       40.84       55.86     37.24 o
  -1   0  17       11.90      -59.24     59.24 o
   1   0  17        1.68      -37.48     37.48 o
  -2   1  17       26.30       45.44     27.00 o
  -1   1  17        0.06        5.25     28.74 o
   0   1  17        3.57       62.79     30.81 o
   1   1  17       66.94       52.57     44.72 o
   2   1  17      226.34      168.54     50.49 o
  -2   2  17       96.94       35.70     27.35 o
  -1   2  17        1.42        3.62     25.98 o
   0   2  17        8.99       37.83     26.46 o
   1   2  17       38.57        4.75     30.52 o
   2   2  17        3.26        4.02     41.60 o
  -2   3  17       43.65       46.38     28.75 o
  -1   3  17       50.71       78.26     28.05 o
   0   3  17      162.77      114.36     32.12 o
   1   3  17        8.90       -8.40     30.62 o
   2   3  17       37.62       18.07     75.83 o
  -2   4  17      156.94      104.39     37.16 o
  -1   4  17       49.01       66.62     33.96 o
   0   4  17        5.88       12.59     57.67 o
   1   4  17       31.34      -21.35     26.96 o
   2   4  17       18.11      -24.19     41.17 o
  -2   5  17       59.13       45.17     28.40 o
  -1   5  17       47.34       56.46     32.45 o
   0   5  17       11.76       39.68     28.59 o
   1   5  17      124.93      207.61     41.94 o
  -2   6  17       43.81       24.03     36.50 o
  -1   6  17       32.12       20.66     50.81 o
   0   6  17      137.31      103.58     45.46 o
   1   6  17       54.32       89.14     33.94 o
  -1   7  17       85.93       19.26     33.33 o
   0   7  17        0.01      -26.76     50.84 o
   1   7  17       28.91      -16.47     30.84 o
  -1   8  17        2.07       -8.75     31.94 o
   0   8  17       47.86       34.39     29.38 o
   0   9  17        3.22      -19.25     31.69 o
   0   0  18       44.39       42.98     80.16 o
  -1   1  18       47.44       39.32     35.09 o
   0   1  18       60.14       81.19     35.35 o
   1   1  18        2.78      -16.19     75.83 o
  -1   2  18       49.06        8.34     28.90 o
   0   2  18        0.12       43.91     32.53 o
   1   2  18       45.94       25.28     35.88 o
  -1   3  18        2.42      -27.91     27.91 o
   0   3  18       17.10      -30.80     40.01 o
  -1   4  18        4.68       17.72     30.40 o
   0   4  18        0.36      -17.82     38.18 o
   0   5  18      322.67      321.44     39.02 o
 
